# Supplementary material for: The GPR17 agonist galinex restores oligodendrocyte maturation under inflammatory conditions
Source: Front Pharmacol. 2026 Jun 5;17:1838997. doi: 10.3389/fphar.2026.1838997 (PMC13279327; doi:10.3389/fphar.2026.1838997)
Supplement: Supplementary file 1 [file Table2.xlsx]

## Sheet: sig_genes_CTL_vs_CTK_deseq2_Res
EntrezID	logFC	baseMean	lfcSE	stat	P.Value	adj.P.Val	Symbols	Name
291582	-3.4605	13.295	0.70518	-4.9072	9.24e-07	5.5e-06	Slc27a6	solute carrier family 27 member 6
312912	-3.4124	54.427	0.34915	-9.7734	1.46e-22	3.44e-21	Prex2	"phosphatidylinositol-3,4,5-trisphosphate-dependent Rac exchange factor 2"
365985	-3.1967	22.751	0.48137	-6.6409	3.12e-11	3.2e-10	LOC365985	similar to adenylate kinase 5 isoform 1
58968	-2.9651	453.76	0.1924	-15.411	1.37e-53	1.48e-51	Acan	aggrecan
29254	-2.8112	291.05	0.22726	-12.37	3.8e-35	1.84e-33	Mgll	monoglyceride lipase
360518	-2.7554	18.579	0.50872	-5.4163	6.08e-08	4.29e-07	Gfpt2	glutamine-fructose-6-phosphate transaminase 2
29496	-2.6421	299.44	0.29571	-8.9346	4.09e-19	7.8e-18	Erbb3	erb-b2 receptor tyrosine kinase 3
83837	-2.6383	44.298	0.33053	-7.9818	1.44e-15	2.18e-14	Bambi	BMP and activin membrane-bound inhibitor
306279	-2.53	51.315	0.30686	-8.245	1.65e-16	2.71e-15	Arhgap22	Rho GTPase activating protein 22
307288	-2.5231	185.2	0.16723	-15.087	1.97e-51	1.87e-49	Gramd2b	GRAM domain containing 2B
303056	-2.4973	58.946	0.41498	-6.0178	1.77e-09	1.5e-08	Atp10b	ATPase phospholipid transporting 10B (putative)
84356	-2.4314	88.801	0.23265	-10.451	1.45e-25	4.13e-24	Abcd2	ATP binding cassette subfamily D member 2
294103	-2.4235	16.78	0.49908	-4.8559	1.2e-06	7e-06	Papss2	3'-phosphoadenosine 5'-phosphosulfate synthase 2
296358	-2.404	307.55	0.1472	-16.332	5.88e-60	7.24e-58	Matn4	matrilin 4
25096	-2.3893	583.93	0.12013	-19.889	5.04e-88	1.73e-85	Pld1	phospholipase D1
245956	-2.3791	75.258	0.2821	-8.4334	3.36e-17	5.78e-16	Scn3b	sodium voltage-gated channel beta subunit 3
294279	-2.1665	736.97	0.17008	-12.738	3.64e-37	1.94e-35	Col11a2	collagen type XI alpha 2 chain
307393	-2.1268	59.284	0.25277	-8.414	3.96e-17	6.78e-16	Sh3tc2	SH3 domain and tetratricopeptide repeats 2
171146	-2.0519	62.433	0.23786	-8.6263	6.34e-18	1.13e-16	Kcnh5	potassium voltage-gated channel subfamily H member 5
314384	-2.0388	472.89	0.10449	-19.512	8.6e-85	2.58e-82	Rps6ka5	ribosomal protein S6 kinase A5
295691	-2.0374	15.22	0.54071	-3.768	0.00016454	0.00065064	Frzb	frizzled-related protein
362263	-1.9478	1588.2	0.07142	-27.273	8.83e-164	4.24e-160	Ptprt	"protein tyrosine phosphatase, receptor type, T"
689560	-1.9431	102.91	0.1928	-10.078	6.88e-24	1.79e-22	Ryr2	ryanodine receptor 2
310540	-1.934	15.945	0.4765	-4.0587	4.93e-05	0.00021584	Gask1b	golgi associated kinase 1B
54262	-1.9217	65.17	0.25138	-7.6448	2.09e-14	2.85e-13	Kcnn2	potassium calcium-activated channel subfamily N member 2
498366	-1.9189	77.44	0.21676	-8.8524	8.56e-19	1.6e-17	Fam114a1	"family with sequence similarity 114, member A1"
78960	-1.9177	93.798	0.19573	-9.7976	1.15e-22	2.73e-21	Prx	periaxin
360824	-1.8968	26.242	0.3905	-4.8572	1.19e-06	6.96e-06	Wscd2	WSC domain containing 2
307171	-1.8865	29.139	0.33716	-5.5953	2.2e-08	1.66e-07	Apbb1ip	amyloid beta precursor protein binding family B member 1 interacting protein
300158	-1.8861	1722.6	0.066224	-28.481	2.02e-178	1.94e-174	Kif21a	kinesin family member 21A
116548	-1.8793	24.297	0.39018	-4.8166	1.46e-06	8.42e-06	Pcsk5	proprotein convertase subtilisin/kexin type 5
25404	-1.8744	848.16	0.089254	-21.001	6.42e-98	3.62e-95	Cav1	caveolin 1
302248	-1.8742	219.47	0.14072	-13.319	1.79e-40	1.12e-38	Nid2	nidogen 2
85246	-1.8354	135.14	0.16819	-10.913	1e-27	3.3e-26	Gas7	growth arrest specific 7
499249	-1.8152	69.834	0.24119	-7.526	5.23e-14	6.83e-13	Plekha7	pleckstrin homology domain containing A7
300682	-1.8126	25.107	0.36956	-4.9046	9.36e-07	5.56e-06	Tmprss13	transmembrane serine protease 13
691835	-1.8125	87.205	0.21691	-8.3558	6.5e-17	1.1e-15	Kctd4	potassium channel tetramerization domain containing 4
29511	-1.8101	1095.7	0.16601	-10.903	1.11e-27	3.63e-26	Padi2	peptidyl arginine deiminase 2
313339	-1.8084	17.838	0.45348	-3.9878	6.67e-05	0.00028458	Acer2	alkaline ceramidase 2
685826	-1.7956	10.398	0.54272	-3.3086	0.00093762	0.0031355	Rprml	reprimo-like
89843	-1.7933	109.63	0.19319	-9.2825	1.66e-20	3.47e-19	Cxadr	"CXADR, Ig-like cell adhesion molecule"
29219	-1.7865	20.508	0.42933	-4.161	3.17e-05	0.00014317	Snca	synuclein alpha
298504	-1.7755	370.15	0.11686	-15.194	3.89e-52	3.89e-50	Mfsd2a	major facilitator superfamily domain containing 2A
360638	-1.7636	410.05	0.097	-18.181	7.27e-74	1.45e-71	Adam11	ADAM metallopeptidase domain 11
311187	-1.7589	61.204	0.24252	-7.2524	4.09e-13	4.94e-12	Pacsin3	protein kinase C and casein kinase substrate in neurons 3
361466	-1.7536	239.16	0.13294	-13.191	9.82e-40	5.82e-38	Tppp	tubulin polymerization promoting protein
63845	-1.7531	253.96	0.14041	-12.486	8.93e-36	4.49e-34	Tmeff1	transmembrane protein with EGF-like and two follistatin-like domains 1
313225	-1.7442	36.801	0.31229	-5.5852	2.33e-08	1.75e-07	Cavin4	caveolae associated protein 4
314981	-1.7299	16.064	0.472	-3.6652	0.00024719	0.00094551	Col14a1	collagen type XIV alpha 1 chain
56827	-1.6916	30.545	0.33284	-5.0824	3.73e-07	2.37e-06	Cacna1i	calcium voltage-gated channel subunit alpha1 I
317580	-1.6823	174.1	0.14495	-11.606	3.83e-31	1.47e-29	Rab33a	"RAB33A, member RAS oncogene family"
266711	-1.6548	90.589	0.19498	-8.4869	2.12e-17	3.69e-16	Lzts1	leucine zipper tumor suppressor 1
117024	-1.6517	221.49	0.13716	-12.042	2.14e-33	9.48e-32	Crym	"crystallin, mu"
85273	-1.646	80.945	0.2163	-7.6097	2.75e-14	3.7e-13	Fbxo2	F-box protein 2
361472	-1.6446	258.89	0.13678	-12.024	2.66e-33	1.17e-31	Mthfd1l	methylenetetrahydrofolate dehydrogenase (NADP+ dependent) 1-like
293997	-1.6298	18.347	0.43405	-3.7548	0.00017348	0.00068401	Kazald1	Kazal-type serine peptidase inhibitor domain 1
64521	-1.6035	1682.2	0.07084	-22.636	1.94e-113	1.86e-110	Tspan2	tetraspanin 2
305012	-1.5888	23.179	0.36713	-4.3276	1.51e-05	7.27e-05	Kif26b	kinesin family member 26B
303356	-1.588	59.175	0.25621	-6.198	5.72e-10	5.1e-09	Tmem98	transmembrane protein 98
362799	-1.5776	293.59	0.12801	-12.323	6.78e-35	3.24e-33	Rapgef5	Rap guanine nucleotide exchange factor 5
25433	-1.5705	47.461	0.28146	-5.5799	2.41e-08	1.8e-07	Hbegf	heparin-binding EGF-like growth factor
362322	-1.5632	19.913	0.38886	-4.02	5.82e-05	0.00025128	Slc25a13	solute carrier family 25 member 13
266680	-1.5614	16.227	0.45238	-3.4515	0.00055749	0.0019751	St18	ST18 C2H2C-type zinc finger transcription factor
84550	-1.5561	21.246	0.39593	-3.9302	8.49e-05	0.0003556	Slc24a2	solute carrier family 24 member 2
362973	-1.5479	199.71	0.14101	-10.977	4.9e-28	1.65e-26	Parvb	"parvin, beta"
302822	-1.5461	38.671	0.326	-4.7427	2.11e-06	1.18e-05	Igsf1	"immunoglobulin superfamily, member 1"
303659	-1.5031	226.11	0.12949	-11.608	3.74e-31	1.44e-29	Kif19	kinesin family member 19
25485	-1.4815	53.094	0.24311	-6.0939	1.1e-09	9.51e-09	Myo1d	myosin ID
499157	-1.4809	22.728	0.37012	-4.001	6.31e-05	0.00027025	Svip	small VCP interacting protein
365038	-1.4792	75.156	0.22553	-6.559	5.42e-11	5.44e-10	Samd5	sterile alpha motif domain containing 5
363823	-1.4598	537.65	0.10184	-14.334	1.33e-46	1.05e-44	Map6d1	MAP6 domain containing 1
24943	-1.4573	4506.2	0.071937	-20.258	3.01e-91	1.2e-88	Plp1	proteolipid protein 1
681008	-1.4477	539.88	0.095775	-15.115	1.28e-51	1.23e-49	Bend4	BEN domain containing 4
246262	-1.439	1009.9	0.085705	-16.79	2.88e-63	3.73e-61	Sema3d	semaphorin 3D
367039	-1.4352	1371.3	0.074463	-19.274	8.92e-83	2.38e-80	Dock6	dedicator of cytokinesis 6
58813	-1.4283	26.897	0.33293	-4.2902	1.78e-05	8.47e-05	Nt5e	"5' nucleotidase, ecto"
25257	-1.4276	277.56	0.22858	-6.2453	4.23e-10	3.84e-09	Gamt	guanidinoacetate N-methyltransferase
301596	-1.4218	53.666	0.23827	-5.9672	2.41e-09	2.01e-08	Mroh2a	maestro heat-like repeat family member 2A
60399	-1.4148	34.462	0.32259	-4.3857	1.16e-05	5.7e-05	S1pr5	sphingosine-1-phosphate receptor 5
316232	-1.4142	103.99	0.19151	-7.3844	1.53e-13	1.91e-12	Dlk2	delta like non-canonical Notch ligand 2
289486	-1.3986	26.493	0.36315	-3.8512	0.00011753	0.00047976	Fras1	Fraser extracellular matrix complex subunit 1
140674	-1.3861	169.49	0.1384	-10.015	1.31e-23	3.29e-22	Gabrg1	gamma-aminobutyric acid type A receptor gamma 1 subunit
690038	-1.3833	19.423	0.41847	-3.3057	0.00094728	0.0031634	Bag2	BAG cochaperone 2
501162	-1.364	73.495	0.19778	-6.8966	5.33e-12	5.86e-11	Mreg	melanoregulin
305104	-1.3532	47.496	0.25844	-5.236	1.64e-07	1.1e-06	Col9a1	collagen type IX alpha 1 chain
685462	-1.3523	54.273	0.23651	-5.7175	1.08e-08	8.4e-08	Emid1	EMI domain containing 1
306618	-1.3445	513.55	0.086721	-15.504	3.27e-54	3.57e-52	Arhgef10	Rho guanine nucleotide exchange factor 10
29456	-1.341	4466.6	0.052578	-25.505	1.74e-143	4.18e-140	Map1b	microtubule-associated protein 1B
25702	-1.3408	772.8	0.080255	-16.707	1.17e-62	1.47e-60	Pnlip	pancreatic lipase
305309	-1.3405	16.01	0.44	-3.0467	0.0023137	0.0070902	Slc10a4	"solute carrier family 10, member 4"
499017	-1.3384	28.071	0.32921	-4.0655	4.79e-05	0.00021016	Sytl3	synaptotagmin-like 3
25261	-1.3352	191.76	0.13575	-9.8357	7.9e-23	1.89e-21	Id1	"inhibitor of DNA binding 1, HLH protein"
140734	-1.3334	7029.3	0.065181	-20.457	5.24e-93	2.29e-90	Dynll2	dynein light chain LC8-type 2
289745	-1.3225	23.299	0.37704	-3.5077	0.00045204	0.0016322	Mtfp1	mitochondrial fission process 1
310784	-1.3187	134.67	0.16279	-8.101	5.45e-16	8.54e-15	Taf13	TATA-box binding protein associated factor 13
293688	-1.3164	190.99	0.13911	-9.4632	2.99e-21	6.52e-20	Tm7sf2	transmembrane 7 superfamily member 2
293820	-1.3126	865.2	0.073079	-17.962	3.87e-72	6.89e-70	Psat1	phosphoserine aminotransferase 1
308458	-1.3124	255.55	0.1186	-11.066	1.83e-28	6.29e-27	Sptbn4	"spectrin, beta, non-erythrocytic 4"
300980	-1.3009	1068.1	0.072248	-18.006	1.75e-72	3.29e-70	Dusp7	dual specificity phosphatase 7
25612	-1.3	238.65	0.11962	-10.868	1.64e-27	5.29e-26	Asns	asparagine synthetase (glutamine-hydrolyzing)
499797	-1.28	952.14	0.069226	-18.49	2.48e-76	5.4e-74	RGD1560248	similar to formin-like 2 isoform B
308387	-1.2745	26.084	0.36357	-3.5056	0.00045556	0.0016424	Npas1	neuronal PAS domain protein 1
25467	-1.2723	1194.1	0.075203	-16.918	3.29e-64	4.52e-62	Irs1	insulin receptor substrate 1
362235	-1.2717	46.097	0.25228	-5.041	4.63e-07	2.91e-06	Syndig1	synapse differentiation inducing 1
246074	-1.2692	585.7	0.098801	-12.846	9.09e-38	4.98e-36	Scd	stearoyl-CoA desaturase
29540	-1.2589	238.08	0.11736	-10.727	7.59e-27	2.33e-25	Hsd17b7	hydroxysteroid (17-beta) dehydrogenase 7
287285	-1.2588	23.962	0.34735	-3.6241	0.00028999	0.0010979	Shroom1	shroom family member 1
305095	-1.2561	1633.8	0.07008	-17.924	7.64e-72	1.33e-69	Tmcc2	transmembrane and coiled-coil domain family 2
363948	-1.2511	483.13	0.089385	-13.997	1.63e-44	1.17e-42	Cdh20	cadherin 20
25094	-1.2413	181.29	0.16136	-7.6929	1.44e-14	2e-13	Mitf	melanocyte inducing transcription factor
282583	-1.2348	142.18	0.15018	-8.2221	2e-16	3.24e-15	Fbln2	fibulin 2
313453	-1.2298	138.13	0.16919	-7.2689	3.62e-13	4.39e-12	Tmem255a	transmembrane protein 255A
286922	-1.2221	44.333	0.26312	-4.6446	3.41e-06	1.84e-05	Fads3	fatty acid desaturase 3
363093	-1.2221	16.352	0.42593	-2.8692	0.0041156	0.011833	Mns1	meiosis-specific nuclear structural 1
191573	-1.222	288.79	0.13073	-9.3477	8.96e-21	1.91e-19	Grin3a	glutamate ionotropic receptor NMDA type subunit 3A
497083	-1.2189	38.769	0.29179	-4.1773	2.95e-05	0.00013439	Xkr5	XK related 5
84031	-1.2175	987.92	0.067644	-17.999	1.99e-72	3.67e-70	Chn2	chimerin 2
29637	-1.2149	5666.7	0.0619	-19.626	9.19e-86	2.85e-83	Hmgcs1	3-hydroxy-3-methylglutaryl-CoA synthase 1
307398	-1.2122	19.759	0.40495	-2.9935	0.0027583	0.0082991	Arhgef37	Rho guanine nucleotide exchange factor 37
246326	-1.2105	293	0.12206	-9.9171	3.51e-23	8.57e-22	Zdhhc2	zinc finger DHHC-type palmitoyltransferase 2
292172	-1.2064	34.295	0.31578	-3.8203	0.0001333	0.00053817	Eya4	EYA transcriptional coactivator and phosphatase 4
307855	-1.2022	809.13	0.081887	-14.682	8.44e-49	7.36e-47	Fa2h	fatty acid 2-hydroxylase
59115	-1.2022	87.062	0.20769	-5.7885	7.1e-09	5.64e-08	Ninj2	ninjurin 2
171133	-1.1962	452.26	0.12025	-9.9472	2.6e-23	6.4e-22	Gcsh	glycine cleavage system protein H
192248	-1.1949	525.91	0.10631	-11.24	2.61e-29	9.31e-28	Cdh13	cadherin 13
295695	-1.1878	17.845	0.42447	-2.7984	0.0051363	0.01436	Zfp804a	zinc finger protein 804A
297025	-1.1789	20.43	0.37452	-3.1478	0.0016453	0.0052376	Kel	Kell metallo-endopeptidase (Kell blood group)
84489	-1.1784	347.09	0.12912	-9.1266	7.07e-20	1.42e-18	Fgfr3	fibroblast growth factor receptor 3
306782	-1.1765	118.7	0.1909	-6.163	7.14e-10	6.29e-09	Ror2	receptor tyrosine kinase-like orphan receptor 2
684050	-1.1731	24.778	0.34611	-3.3894	0.00070053	0.002415	PCOLCE2	procollagen C-endopeptidase enhancer 2
366489	-1.1709	27.542	0.32599	-3.5917	0.00032853	0.0012288	Sh2d5	SH2 domain containing 5
27256	-1.1707	66.608	0.20999	-5.5751	2.47e-08	1.84e-07	Cntn6	contactin 6
308100	-1.1705	1653.8	0.068934	-16.979	1.16e-64	1.67e-62	Acat2	acetyl-CoA acetyltransferase 2
498130	-1.1685	71.512	0.24297	-4.8091	1.52e-06	8.72e-06	Stard13	StAR-related lipid transfer domain containing 13
304695	-1.1635	743.94	0.076281	-15.252	1.59e-52	1.63e-50	Zcchc2	zinc finger CCHC-type containing 2
362065	-1.1583	395.6	0.10657	-10.869	1.62e-27	5.26e-26	Wls	Wnt ligand secretion mediator
25550	-1.1568	1117.7	0.14431	-8.0164	1.09e-15	1.66e-14	Slc1a1	solute carrier family 1 member 1
310548	-1.1559	24.751	0.34041	-3.3956	0.00068489	0.0023636	Rbm46	RNA binding motif protein 46
361422	-1.1547	191.29	0.14805	-7.7989	6.24e-15	8.95e-14	Cotl1	coactosin-like F-actin binding protein 1
306375	-1.1533	265.34	0.12527	-9.2065	3.37e-20	6.93e-19	Csgalnact1	chondroitin sulfate N-acetylgalactosaminyltransferase 1
309390	-1.1527	219.94	0.12277	-9.389	6.06e-21	1.31e-19	Entpd7	ectonucleoside triphosphate diphosphohydrolase 7
266806	-1.1447	600.57	0.086566	-13.223	6.42e-40	3.83e-38	Erc1	ELKS/RAB6-interacting/CAST family member 1
50555	-1.1436	2924.5	0.059527	-19.212	2.93e-82	7.6e-80	Ugt8	UDP glycosyltransferase 8
306424	-1.1401	72.416	0.20755	-5.493	3.95e-08	2.86e-07	Mfap3l	microfibril associated protein 3 like
362726	-1.1388	181.84	0.13846	-8.2246	1.96e-16	3.18e-15	Atxn7l1	ataxin 7-like 1
25402	-1.1386	563.29	0.10961	-10.388	2.83e-25	7.89e-24	Casp3	caspase 3
24558	-1.1369	25.923	0.33474	-3.3964	0.00068286	0.0023583	Mog	myelin oligodendrocyte glycoprotein
500066	-1.1314	32.923	0.30568	-3.7012	0.00021457	0.00083201	Strip2	striatin interacting protein 2
29360	-1.1302	16.111	0.4233	-2.6701	0.007583	0.020223	Selenop	selenoprotein P
367915	-1.1209	668.71	0.077975	-14.375	7.41e-47	5.88e-45	Rab9b	"RAB9B, member RAS oncogene family"
114495	-1.1185	96.989	0.17938	-6.2352	4.51e-10	4.09e-09	Map2k6	mitogen-activated protein kinase kinase 6
362316	-1.1133	310.21	0.1019	-10.926	8.66e-28	2.86e-26	Cdk14	cyclin-dependent kinase 14
500571	-1.1077	29.434	0.32705	-3.3871	0.0007064	0.0024326	Kif17	kinesin family member 17
29409	-1.1032	675.58	0.092772	-11.891	1.32e-32	5.43e-31	Mag	myelin-associated glycoprotein
117257	-1.0992	31.881	0.30692	-3.5815	0.00034167	0.0012739	Gpr176	G protein-coupled receptor 176
361237	-1.0939	639.61	0.077585	-14.1	3.81e-45	2.81e-43	Cdyl	chromodomain Y-like
58817	-1.0906	675.87	0.08127	-13.419	4.67e-41	2.97e-39	Sec23a	"Sec23 homolog A, COPII coat complex component"
310418	-1.0905	101.38	0.17166	-6.3527	2.12e-10	1.99e-09	Frem2	FRAS1 related extracellular matrix 2
313997	-1.0884	564.17	0.09392	-11.589	4.7e-31	1.79e-29	Mboat2	membrane bound O-acyltransferase domain containing 2
25683	-1.0881	29.686	0.3221	-3.378	0.00073017	0.0025055	Col12a1	collagen type XII alpha 1 chain
64194	-1.0868	1517.3	0.063005	-17.249	1.13e-66	1.72e-64	Insig1	insulin induced gene 1
366366	-1.0856	30.568	0.30699	-3.5361	0.000406	0.0014855	Igfbpl1	insulin-like growth factor binding protein-like 1
300438	-1.0803	1693.6	0.063441	-17.029	5.04e-65	7.34e-63	Ldlr	low density lipoprotein receptor
311658	-1.0777	83.112	0.19731	-5.4617	4.71e-08	3.37e-07	Nfatc2	nuclear factor of activated T-cells 2
25288	-1.0728	510.34	0.096721	-11.092	1.37e-28	4.73e-27	Acsl1	acyl-CoA synthetase long-chain family member 1
498819	-1.0718	29.639	0.33665	-3.1836	0.0014544	0.0046812	Greb1l	GREB1 like retinoic acid receptor coactivator
498798	-1.0717	724.81	0.098635	-10.865	1.7e-27	5.46e-26	Stam	signal transducing adaptor molecule
310812	-1.0706	1124.3	0.073427	-14.581	3.72e-48	3.13e-46	Plppr5	phospholipid phosphatase related 5
64865	-1.0681	174.56	0.14152	-7.5474	4.44e-14	5.84e-13	Pcdh8	protocadherin 8
296708	-1.0678	23.497	0.35993	-2.9666	0.003011	0.008964	Olfml2a	olfactomedin-like 2A
303553	-1.0664	2047.7	0.069798	-15.279	1.06e-52	1.09e-50	Rnd2	Rho family GTPase 2
64076	-1.0662	25.753	0.33592	-3.1739	0.0015039	0.0048291	Slc26a1	solute carrier family 26 member 1
304458	-1.066	1092.2	0.080447	-13.25	4.48e-40	2.69e-38	Tmem132b	transmembrane protein 132B
295625	-1.0639	1036.9	0.075964	-14.006	1.44e-44	1.04e-42	Pkp4	plakophilin 4
362196	-1.0621	50.179	0.23785	-4.4653	8e-06	4.02e-05	Chac1	ChaC glutathione-specific gamma-glutamylcyclotransferase 1
25427	-1.06	2093.5	0.057084	-18.569	5.74e-77	1.31e-74	Cyp51	"cytochrome P450, family 51"
293016	-1.0571	1272.6	0.065715	-16.086	3.21e-58	3.81e-56	Map7	microtubule-associated protein 7
297814	-1.0535	132.55	0.16324	-6.4537	1.09e-10	1.06e-09	Ca8	carbonic anhydrase 8
117582	-1.0497	217.21	0.12835	-8.1788	2.87e-16	4.59e-15	Tmem158	transmembrane protein 158
301595	-1.0488	34.779	0.29766	-3.5235	0.00042586	0.0015487	Ugt1a8	UDP glucuronosyltransferase family 1 member A8
60666	-1.0461	18.906	0.39999	-2.6152	0.008917	0.023296	Gpd1	glycerol-3-phosphate dehydrogenase 1
689639	-1.0451	83.92	0.19356	-5.3992	6.69e-08	4.72e-07	Tdrd12	tudor domain containing 12
84404	-1.0446	121.07	0.16415	-6.3637	1.97e-10	1.86e-09	Gemin2	gem (nuclear organelle) associated protein 2
116690	-1.0443	12395	0.048462	-21.549	5.38e-103	3.69e-100	Nfasc	neurofascin
100359823	-1.0418	198.5	0.13604	-7.6576	1.89e-14	2.59e-13	Tmem167a	transmembrane protein 167A
252900	-1.0391	602.08	0.086173	-12.059	1.75e-33	7.84e-32	Dgat2	diacylglycerol O-acyltransferase 2
306417	-1.0373	1903.2	0.067487	-15.371	2.57e-53	2.71e-51	Sh3rf1	SH3 domain containing ring finger 1
311730	-1.0364	478.87	0.10626	-9.7529	1.79e-22	4.19e-21	Gpr155	G protein-coupled receptor 155
500059	-1.0326	15.473	0.42631	-2.4222	0.015425	0.037587	Prrt4	proline-rich transmembrane protein 4
83462	-1.0323	1046.2	0.092085	-11.21	3.62e-29	1.28e-27	Dynlt1	dynein light chain Tctex-type 1
252939	-1.0305	999.31	0.075325	-13.68	1.33e-42	8.86e-41	Gpr37l1	G protein-coupled receptor 37-like 1
246323	-1.0302	57.5	0.23622	-4.3611	1.29e-05	6.31e-05	Aard	alanine and arginine rich domain containing protein
361580	-1.0275	531.62	0.090581	-11.344	7.96e-30	2.88e-28	Gtf2h1	general transcription factor IIH subunit 1
309158	-1.0258	292.39	0.1083	-9.4721	2.74e-21	6.01e-20	Tmem151a	transmembrane protein 151A
140910	-1.0243	1161.3	0.069795	-14.676	9.24e-49	8e-47	Msmo1	methylsterol monooxygenase 1
291597	-1.0208	37.357	0.28341	-3.6017	0.00031612	0.0011878	Trim36	tripartite motif-containing 36
299743	-1.0205	102.51	0.18246	-5.593	2.23e-08	1.67e-07	Mrpl42	mitochondrial ribosomal protein L42
29383	-1.0187	50.903	0.24684	-4.1269	3.68e-05	0.00016403	Fah	fumarylacetoacetate hydrolase
171142	-1.0184	200.03	0.12568	-8.103	5.36e-16	8.41e-15	Ehhadh	enoyl-CoA hydratase and 3-hydroxyacyl CoA dehydrogenase
287877	-1.0177	177.51	0.13419	-7.5844	3.34e-14	4.47e-13	Pycr1	pyrroline-5-carboxylate reductase 1
63865	-1.0155	525.17	0.09162	-11.083	1.51e-28	5.2e-27	Lgmn	legumain
310207	-1.0135	6715.2	0.048717	-20.804	3.94e-96	1.89e-93	Sema5a	semaphorin 5A
83577	-1.0127	16.157	0.40556	-2.4969	0.012527	0.03137	Itgae	integrin subunit alpha E
24560	-1.0125	35.879	0.29372	-3.4471	0.00056671	0.0020041	Cd200	Cd200 molecule
316214	-1.0108	251.41	0.11306	-8.94	3.89e-19	7.44e-18	Tfeb	transcription factor EB
501231	-1.0033	31.336	0.30335	-3.3075	0.00094147	0.0031451	Vwc2	von Willebrand factor C domain containing 2
367113	-1.003	121.16	0.16546	-6.0616	1.35e-09	1.15e-08	Lrrc1	leucine rich repeat containing 1
679082	-1.0008	121.71	0.20083	-4.9834	6.25e-07	3.83e-06	Arhgap19	Rho GTPase activating protein 19
171287	-1.0002	209.62	0.12778	-7.8274	4.98e-15	7.18e-14	Epha7	Eph receptor A7
499587	-0.99911	83.562	0.19281	-5.1819	2.2e-07	1.44e-06	Slc7a14	"solute carrier family 7, member 14"
260325	-0.99825	121.7	0.16733	-5.9656	2.44e-09	2.03e-08	Homez	homeobox and leucine zipper encoding
690820	-0.99675	138.35	0.1621	-6.1491	7.79e-10	6.84e-09	Klf16	Kruppel-like factor 16
312246	-0.9949	4298.9	0.059239	-16.795	2.67e-63	3.51e-61	RGD1306271	similar to KIAA1549 protein
116680	-0.99295	31.321	0.29706	-3.3426	0.00082997	0.0028048	Ptpru	"protein tyrosine phosphatase, receptor type, U"
100361376	-0.991	151.52	0.13732	-7.2166	5.33e-13	6.36e-12	Kank2	KN motif and ankyrin repeat domains 2
83791	-0.98802	2260.9	0.071474	-13.824	1.84e-43	1.27e-41	Fdps	farnesyl diphosphate synthase
24552	-0.98566	59.632	0.21905	-4.4997	6.8e-06	3.46e-05	Me1	malic enzyme 1
29213	-0.97736	6594.3	0.0706	-13.844	1.39e-43	9.68e-42	Tubb4a	"tubulin, beta 4A class IVa"
108348148	-0.975	29.622	0.3123	-3.122	0.001796	0.0056722	Gstm3	glutathione S-transferase mu 3
362268	-0.97461	237.87	0.119	-8.19	2.61e-16	4.2e-15	Rbpjl	recombination signal binding protein for immunoglobulin kappa J region-like
315164	-0.97381	23.898	0.34713	-2.8053	0.0050264	0.014094	Cenpm	centromere protein M
292734	-0.97104	616.97	0.095002	-10.221	1.59e-24	4.28e-23	Ltbp4	latent transforming growth factor beta binding protein 4
303678	-0.96833	1679.4	0.068032	-14.234	5.68e-46	4.39e-44	Caskin2	cask-interacting protein 2
298298	-0.96088	1660.9	0.060456	-15.894	7e-57	8.1e-55	Dhcr24	24-dehydrocholesterol reductase
313365	-0.95796	146.49	0.14086	-6.8006	1.04e-11	1.12e-10	Ift74	intraflagellar transport 74
83792	-0.95541	22132	0.066024	-14.471	1.86e-47	1.51e-45	Scd2	stearoyl-Coenzyme A desaturase 2
297783	-0.95536	260.86	0.12466	-7.6639	1.8e-14	2.47e-13	Mybl1	MYB proto-oncogene like 1
317409	-0.95469	60.701	0.21968	-4.3458	1.39e-05	6.74e-05	MGC109340	similar to Microsomal signal peptidase 23 kDa subunit (SPase 22 kDa subunit) (SPC22/23)
311325	-0.95425	25.335	0.36071	-2.6455	0.0081571	0.021557	Knstrn	kinetochore-localized astrin/SPAG5 binding protein
100362216	-0.95348	67.89	0.2205	-4.3241	1.53e-05	7.37e-05	LOC100362216	hypothetical protein LOC100362216
679126	-0.95347	698.61	0.075684	-12.598	2.17e-36	1.13e-34	Zcchc18	"zinc finger, CCHC domain containing 18"
295971	-0.95249	33.411	0.31907	-2.9852	0.0028338	0.0084811	Depdc7	DEP domain containing 7
56029	-0.94111	1046.1	0.078508	-11.987	4.14e-33	1.76e-31	Srcin1	SRC kinase signaling inhibitor 1
500545	-0.93702	37.129	0.28961	-3.2355	0.0012144	0.0039579	Cdca8	cell division cycle associated 8
681665	-0.93617	384.16	0.099746	-9.3855	6.26e-21	1.35e-19	Ints6l	integrator complex subunit 6 like
680308	-0.93566	189	0.12672	-7.3834	1.54e-13	1.92e-12	Mthfd2	"methylenetetrahydrofolate dehydrogenase (NADP+ dependent) 2, methenyltetrahydrofolate cyclohydrolase"
89784	-0.93482	1045.9	0.078786	-11.865	1.79e-32	7.27e-31	Idi1	isopentenyl-diphosphate delta isomerase 1
117052	-0.93213	674.41	0.078409	-11.888	1.37e-32	5.6e-31	Kcnj12	"potassium inwardly-rectifying channel, subfamily J, member 12"
304791	-0.93118	739.68	0.070749	-13.162	1.46e-39	8.58e-38	Dstyk	dual serine/threonine and tyrosine protein kinase
83825	-0.92944	460.88	0.10426	-8.9145	4.9e-19	9.3e-18	Dclk1	doublecortin-like kinase 1
315352	-0.92842	27.582	0.33186	-2.7977	0.0051474	0.014383	Nxt2	nuclear transport factor 2-like export factor 2
315970	-0.92834	1368	0.068682	-13.516	1.25e-41	8.06e-40	Cdv3	CDV3 homolog
303754	-0.92717	38.462	0.28485	-3.2549	0.0011343	0.0037206	Rab40b	"Rab40b, member RAS oncogene family"
171047	-0.92616	93.244	0.17931	-5.1652	2.4e-07	1.56e-06	Dnph1	2'-deoxynucleoside 5'-phosphate N-hydrolase 1
287537	-0.92308	570.42	0.095702	-9.6454	5.14e-22	1.16e-20	Abr	ABR activator of RhoGEF and GTPase
117099	-0.92268	294.94	0.11506	-8.019	1.07e-15	1.63e-14	Bdh1	3-hydroxybutyrate dehydrogenase 1
306013	-0.92199	114.69	0.15774	-5.8448	5.07e-09	4.11e-08	Lgi3	"leucine-rich repeat LGI family, member 3"
305947	-0.9193	31.087	0.31683	-2.9015	0.0037133	0.010784	Kcnrg	potassium channel regulator
361615	-0.91922	70.161	0.19897	-4.6199	3.84e-06	2.06e-05	Relt	"RELT, TNF receptor"
690209	-0.9171	19.691	0.36088	-2.5413	0.011045	0.02812	Nek2l1	NIMA (never in mitosis gene a)-related kinase 2-like 1
300733	-0.91673	3266	0.05442	-16.845	1.13e-63	1.51e-61	Tspan3	tetraspanin 3
24827	-0.91486	2092	0.067361	-13.581	5.16e-42	3.37e-40	Tgfa	transforming growth factor alpha
103691556	-0.91448	61.186	0.23626	-3.8706	0.00010857	0.00044622	LOC103691556	mothers against decapentaplegic homolog 9
81726	-0.91378	565.71	0.084952	-10.756	5.52e-27	1.72e-25	Mvd	mevalonate diphosphate decarboxylase
360799	-0.91371	22.918	0.34975	-2.6125	0.0089892	0.023446	Nupr2	"nuclear protein 2, transcriptional regulator"
291699	-0.9093	290.1	0.12117	-7.5041	6.19e-14	8e-13	Stard4	StAR-related lipid transfer domain containing 4
25648	-0.90793	687.41	0.08298	-10.942	7.29e-28	2.42e-26	Slc7a1	solute carrier family 7 member 1
64534	-0.90472	2330.4	0.062539	-14.467	1.97e-47	1.59e-45	Pim3	"Pim-3 proto-oncogene, serine/threonine kinase"
113976	-0.90308	801.43	0.072973	-12.375	3.55e-35	1.72e-33	Acsl4	acyl-CoA synthetase long-chain family member 4
680115	-0.90028	92.425	0.19732	-4.5626	5.05e-06	2.65e-05	Hacd1	3-hydroxyacyl-CoA dehydratase 1
309681	-0.89552	95.222	0.18494	-4.8423	1.28e-06	7.46e-06	Cfap410	cilia and flagella associated protein 410
170843	-0.89478	27.01	0.31942	-2.8012	0.0050907	0.01425	Khdrbs2	"KH RNA binding domain containing, signal transduction associated 2"
64191	-0.8941	1087.4	0.071415	-12.52	5.83e-36	2.94e-34	Dhcr7	7-dehydrocholesterol reductase
246174	-0.89367	68.085	0.20617	-4.3346	1.46e-05	7.06e-05	Fgd4	"FYVE, RhoGEF and PH domain containing 4"
300822	-0.89355	42.58	0.26519	-3.3694	0.0007532	0.0025707	Tex9	testis expressed 9
498159	-0.89312	146.69	0.15633	-5.7131	1.11e-08	8.6e-08	Spry3	sprouty RTK signaling antagonist 3
25073	-0.89291	724.45	0.07448	-11.989	4.08e-33	1.75e-31	Scarb1	"scavenger receptor class B, member 1"
314323	-0.8916	42.898	0.26293	-3.3911	0.00069621	0.002401	Flvcr2	FLVCR heme transporter 2
25311	-0.88814	360.32	0.11001	-8.0736	6.83e-16	1.06e-14	Dcc	DCC netrin 1 receptor
362713	-0.88789	614.15	0.077751	-11.42	3.34e-30	1.23e-28	Selenoi	selenoprotein I
360515	-0.88374	713.34	0.096185	-9.1879	4.01e-20	8.2e-19	Clint1	clathrin interactor 1
362818	-0.88317	170.92	0.1573	-5.6145	1.97e-08	1.49e-07	Pmel	premelanosome protein
114122	-0.87824	7259.1	0.062689	-14.01	1.36e-44	9.91e-43	Vcan	versican
502228	-0.87684	599.83	0.081082	-10.814	2.95e-27	9.43e-26	Tmem181	transmembrane protein 181
619566	-0.87606	56.076	0.2296	-3.8155	0.0001359	0.00054752	Cdca7l	cell division cycle associated 7 like
685079	-0.87553	727.77	0.082654	-10.593	3.22e-26	9.57e-25	Sys1	Sys1 golgi trafficking protein
113965	-0.87299	175.98	0.13509	-6.4621	1.03e-10	1e-09	Hadh	hydroxyacyl-CoA dehydrogenase
25368	-0.87095	212.21	0.13045	-6.6765	2.45e-11	2.53e-10	Adk	adenosine kinase
360958	-0.87015	114.47	0.16176	-5.3794	7.47e-08	5.23e-07	Ablim2	"actin binding LIM protein family, member 2"
25203	-0.86721	60.756	0.24083	-3.6009	0.00031715	0.0011908	Ccnb1	cyclin B1
171576	-0.86418	44.959	0.30056	-2.8752	0.0040377	0.01162	Bub1b	BUB1 mitotic checkpoint serine/threonine kinase B
81921	-0.86372	998.98	0.068615	-12.588	2.46e-36	1.26e-34	Sh3gl3	"SH3 domain containing GRB2 like 3, endophilin A3"
64514	-0.86341	564.66	0.086169	-10.02	1.25e-23	3.15e-22	Eif2b1	eukaryotic translation initiation factor 2B subunit alpha
311151	-0.86339	327.78	0.1111	-7.7712	7.77e-15	1.1e-13	Dusp19	dual specificity phosphatase 19
303653	-0.8615	97.038	0.19207	-4.4853	7.28e-06	3.69e-05	Cdc42ep4	CDC42 effector protein 4
64466	-0.86081	26.411	0.3418	-2.5184	0.011788	0.029736	Cited1	Cbp/p300-interacting transactivator with Glu/Asp-rich carboxy-terminal domain 1
293692	-0.85969	363.59	0.11735	-7.3261	2.37e-13	2.92e-12	Ehd1	EH-domain containing 1
116645	-0.85907	937.53	0.072298	-11.882	1.46e-32	5.97e-31	Plaa	"phospholipase A2, activating protein"
361833	-0.85686	982.45	0.072858	-11.761	6.22e-32	2.46e-30	Ank3	ankyrin 3
502317	-0.85686	892.92	0.084472	-10.144	3.53e-24	9.4e-23	Aplp1	amyloid beta precursor like protein 1
300088	-0.85675	338.41	0.10828	-7.9123	2.53e-15	3.74e-14	Polr3h	RNA polymerase III subunit H
501854	-0.85513	86.832	0.18615	-4.5936	4.36e-06	2.3e-05	Rab7b	"Rab7b, member RAS oncogene family"
287835	-0.85155	97.347	0.17717	-4.8065	1.54e-06	8.83e-06	Galk1	galactokinase 1
307206	-0.84628	847.87	0.088483	-9.5644	1.13e-21	2.53e-20	Neto1	neuropilin and tolloid like 1
363448	-0.84519	89.287	0.1815	-4.6567	3.21e-06	1.74e-05	Dynlt3	dynein light chain Tctex-type 3
85490	-0.84476	189.47	0.13891	-6.0813	1.19e-09	1.03e-08	Col5a1	collagen type V alpha 1 chain
309922	-0.8414	656.52	0.086802	-9.6934	3.22e-22	7.35e-21	Rhobtb3	Rho-related BTB domain containing 3
296048	-0.84004	136.7	0.15624	-5.3766	7.59e-08	5.31e-07	Lpcat4	lysophosphatidylcholine acyltransferase 4
312559	-0.83645	25.517	0.33377	-2.5061	0.012207	0.030673	Chchd4	coiled-coil-helix-coiled-coil-helix domain containing 4
360590	-0.83564	190.33	0.13453	-6.2116	5.24e-10	4.7e-09	Ypel2	yippee-like 2
282712	-0.83452	49.911	0.23186	-3.5993	0.0003191	0.0011972	Slc6a15	solute carrier family 6 member 15
362246	-0.82931	2390.1	0.072965	-11.366	6.19e-30	2.25e-28	Tp53inp2	tumor protein p53 inducible nuclear protein 2
81674	-0.82827	149.67	0.14388	-5.7567	8.58e-09	6.75e-08	Gtf2f2	general transcription factor IIF subunit 2
494345	-0.82812	339.4	0.11737	-7.0559	1.71e-12	1.96e-11	Pdcd10	programmed cell death 10
685284	-0.82744	67.804	0.2062	-4.0128	6e-05	0.00025836	Hspb11	"heat shock protein family B (small), member 11"
102551901	-0.82742	216.16	0.13459	-6.1478	7.86e-10	6.89e-09	LOC102551901	protein lifeguard 2-like
309901	-0.82603	2153.5	0.05619	-14.701	6.39e-49	5.63e-47	Phyhipl	phytanoyl-CoA 2-hydroxylase interacting protein-like
315286	-0.82585	87.165	0.18306	-4.5114	6.44e-06	3.29e-05	Tmem106c	transmembrane protein 106C
25414	-0.82486	2118.9	0.060803	-13.566	6.37e-42	4.13e-40	Bcar1	"BCAR1 scaffold protein, Cas family member"
246280	-0.82482	721.97	0.073951	-11.154	6.88e-29	2.41e-27	Slc15a4	solute carrier family 15 member 4
311631	-0.82468	88.609	0.18398	-4.4825	7.38e-06	3.73e-05	Zswim1	"zinc finger, SWIM-type containing 1"
364398	-0.82358	72.449	0.20243	-4.0685	4.73e-05	0.00020773	Trim13	tripartite motif-containing 13
170943	-0.8218	117.15	0.16099	-5.1047	3.31e-07	2.12e-06	Slc25a10	solute carrier family 25 member 10
366608	-0.82076	1399.6	0.062847	-13.06	5.59e-39	3.23e-37	Dock4	dedicator of cytokinesis 4
29230	-0.82005	1584.9	0.064545	-12.705	5.55e-37	2.94e-35	Sqle	squalene epoxidase
64041	-0.81746	40.401	0.27815	-2.9389	0.0032935	0.0096997	Birc5	baculoviral IAP repeat-containing 5
291002	-0.81718	148.54	0.148	-5.5215	3.36e-08	2.46e-07	Cdhr2	cadherin-related family member 2
286978	-0.81672	273.26	0.11392	-7.1693	7.54e-13	8.86e-12	Tmsb15b2	thymosin beta 15B2
298943	-0.81616	64.008	0.21032	-3.8805	0.00010424	0.00042915	Bcap29	B-cell receptor-associated protein 29
302333	-0.81581	36.541	0.27318	-2.9864	0.0028232	0.0084599	Dach2	dachshund family transcription factor 2
312275	-0.81468	165.99	0.13305	-6.1229	9.19e-10	7.99e-09	Ephb6	Eph receptor B6
293173	-0.81463	733.91	0.081617	-9.9811	1.84e-23	4.62e-22	Far1	fatty acyl CoA reductase 1
300782	-0.81441	626.28	0.083947	-9.7016	2.97e-22	6.82e-21	Ints14	integrator complex subunit 14
362835	-0.81161	52.619	0.23052	-3.5208	0.00043019	0.0015621	Reep6	receptor accessory protein 6
363781	-0.80926	39.989	0.2813	-2.8768	0.004017	0.011564	Plcxd2	"phosphatidylinositol-specific phospholipase C, X domain containing 2"
311494	-0.80841	328.93	0.10026	-8.063	7.44e-16	1.15e-14	Rin2	Ras and Rab interactor 2
303599	-0.8063	1370.6	0.072555	-11.113	1.09e-28	3.78e-27	Tanc2	"tetratricopeptide repeat, ankyrin repeat and coiled-coil containing 2"
29454	-0.80561	337.28	0.11462	-7.0288	2.08e-12	2.36e-11	Gdf11	growth differentiation factor 11
499470	-0.80408	22.395	0.34627	-2.3221	0.020228	0.047659	Armc2	armadillo repeat containing 2
361016	-0.80406	47.795	0.24646	-3.2624	0.0011048	0.0036352	LOC361016	similar to RIKEN cDNA 4933406L09
290300	-0.80287	495.2	0.09621	-8.3449	7.12e-17	1.2e-15	Tnfrsf19	TNF receptor superfamily member 19
25318	-0.80194	1257	0.070406	-11.39	4.68e-30	1.72e-28	Fnta	"farnesyltransferase, CAAX box, alpha"
315686	-0.80171	1236.5	0.068712	-11.668	1.86e-31	7.22e-30	Peak1	pseudopodium-enriched atypical kinase 1
24533	-0.80039	930.26	0.084735	-9.4458	3.53e-21	7.66e-20	Ldha	lactate dehydrogenase A
360622	-0.79878	26.704	0.32038	-2.4932	0.012658	0.031673	Igfbp4	insulin-like growth factor binding protein 4
25696	-0.79862	821.37	0.072216	-11.059	1.99e-28	6.79e-27	Vldlr	very low density lipoprotein receptor
316122	-0.7984	51.846	0.24224	-3.2959	0.00098102	0.003256	Abhd5	abhydrolase domain containing 5
307348	-0.79821	391.26	0.092968	-8.5858	9.02e-18	1.6e-16	Spire1	spire-type actin nucleation factor 1
29253	-0.7979	281.03	0.10362	-7.7003	1.36e-14	1.9e-13	Maoa	monoamine oxidase A
308068	-0.79766	47.013	0.24143	-3.3039	0.00095359	0.0031812	Nkd2	NKD inhibitor of WNT signaling pathway 2
308339	-0.79576	479.18	0.086186	-9.233	2.63e-20	5.45e-19	Zfp579	zinc finger protein 579
29336	-0.79409	392.44	0.099059	-8.0163	1.09e-15	1.66e-14	Sigmar1	sigma non-opioid intracellular receptor 1
298062	-0.79367	69.224	0.20305	-3.9087	9.28e-05	0.00038589	Plppr1	phospholipid phosphatase related 1
79220	-0.79239	443.49	0.10117	-7.8322	4.79e-15	6.94e-14	Grid2	glutamate ionotropic receptor delta type subunit 2
362584	-0.79196	40.519	0.25448	-3.1121	0.0018578	0.0058432	Col9a2	collagen type IX alpha 2 chain
252858	-0.79185	887.95	0.067524	-11.727	9.27e-32	3.63e-30	Frmd4b	FERM domain containing 4B
295425	-0.79007	199.87	0.12546	-6.2974	3.03e-10	2.8e-09	Usp53	ubiquitin specific peptidase 53
54264	-0.78887	56.814	0.23226	-3.3965	0.00068242	0.0023577	Mafb	MAF bZIP transcription factor B
362278	-0.78754	477.86	0.094226	-8.358	6.38e-17	1.08e-15	Tmem189	transmembrane protein 189
363212	-0.78683	53.944	0.23106	-3.4054	0.00066076	0.0022944	Bend6	BEN domain containing 6
304445	-0.78668	48.359	0.24311	-3.2359	0.0012124	0.0039527	Glt1d1	glycosyltransferase 1 domain containing 1
102549542	-0.78655	621.03	0.076327	-10.305	6.69e-25	1.84e-23	LOC102549542	elongation of very long chain fatty acids protein 6-like
361895	-0.7859	37.104	0.28595	-2.7484	0.0059882	0.016456	Elovl7	ELOVL fatty acid elongase 7
303122	-0.78572	893.32	0.079843	-9.8408	7.51e-23	1.8e-21	RGD1310352	similar to HTGN29 protein
691534	-0.78434	171.4	0.14068	-5.5753	2.47e-08	1.84e-07	Nop10	NOP10 ribonucleoprotein
292485	-0.78108	26.504	0.33831	-2.3088	0.020957	0.049099	Fuca2	alpha-L-fucosidase 2
309280	-0.78083	965.08	0.074351	-10.502	8.46e-26	2.43e-24	Plxna3	plexin A3
360511	-0.77776	3318.1	0.054419	-14.292	2.45e-46	1.91e-44	Pank3	pantothenate kinase 3
361416	-0.77655	32.547	0.29804	-2.6055	0.0091729	0.023854	Cenpn	centromere protein N
81683	-0.77652	608.35	0.10085	-7.6996	1.37e-14	1.91e-13	Mif	macrophage migration inhibitory factor
29457	-0.77307	534.57	0.087007	-8.8851	6.38e-19	1.21e-17	Map6	microtubule-associated protein 6
117549	-0.77278	27.494	0.32128	-2.4053	0.016159	0.039119	Gpr37	G protein-coupled receptor 37
686393	-0.77255	41.796	0.27261	-2.8339	0.0045983	0.013027	Pradc1	protease-associated domain containing 1
299857	-0.77187	531.17	0.083493	-9.2447	2.36e-20	4.9e-19	Shmt2	serine hydroxymethyltransferase 2
84588	-0.76962	440.24	0.092803	-8.293	1.1e-16	1.82e-15	Cldn11	claudin 11
89815	-0.76929	391.29	0.10418	-7.3841	1.54e-13	1.92e-12	Syngr2	synaptogyrin 2
298312	-0.76918	425.7	0.097712	-7.8719	3.49e-15	5.14e-14	Yipf1	"Yip1 domain family, member 1"
309523	-0.76875	35.455	0.28007	-2.7449	0.0060537	0.016597	Kif20b	kinesin family member 20B
291793	-0.76826	177.9	0.13204	-5.8184	5.94e-09	4.75e-08	Abhd3	abhydrolase domain containing 3
300796	-0.76788	102.61	0.17604	-4.362	1.29e-05	6.29e-05	Snx22	sorting nexin 22
313211	-0.76771	42.476	0.25502	-3.0105	0.0026086	0.0079006	Nipsnap3b	nipsnap homolog 3B
360895	-0.76764	83.536	0.19549	-3.9267	8.61e-05	0.00035993	Rrp15	ribosomal RNA processing 15 homolog
365037	-0.76742	1554.8	0.06198	-12.382	3.28e-35	1.6e-33	Sash1	SAM and SH3 domain containing 1
303208	-0.76675	967.44	0.072892	-10.519	7.07e-26	2.04e-24	Specc1	sperm antigen with calponin homology and coiled-coil domains 1
83512	-0.76609	1410.2	0.072864	-10.514	7.45e-26	2.15e-24	Fads2	fatty acid desaturase 2
362364	-0.76414	2555.2	0.057655	-13.254	4.3e-40	2.59e-38	Tril	TLR4 interactor with leucine-rich repeats
25637	-0.76395	34.659	0.28059	-2.7226	0.0064761	0.017619	Ptger1	prostaglandin E receptor 1
290686	-0.76297	100.76	0.17066	-4.4706	7.8e-06	3.93e-05	Tma16	translation machinery associated 16 homolog
499210	-0.7612	66.371	0.21103	-3.6071	0.00030959	0.0011665	Acer3	alkaline ceramidase 3
24159	-0.76119	3444.6	0.060527	-12.576	2.86e-36	1.46e-34	Acly	ATP citrate lyase
690853	-0.75973	2173	0.063165	-12.028	2.55e-33	1.12e-31	Aatk	apoptosis-associated tyrosine kinase
360034	-0.7594	64.36	0.21565	-3.5214	0.00042926	0.0015599	Myrip	myosin VIIA and Rab interacting protein
360842	-0.75914	723.71	0.0752	-10.095	5.82e-24	1.52e-22	Plekha6	pleckstrin homology domain containing A6
57027	-0.75898	273.67	0.11846	-6.407	1.48e-10	1.42e-09	Adam17	ADAM metallopeptidase domain 17
192204	-0.75617	81.834	0.18848	-4.012	6.02e-05	0.00025907	Ehd4	EH-domain containing 4
363502	-0.75564	39.204	0.25266	-2.9907	0.002783	0.008363	Mid2	midline 2
63864	-0.75551	134.12	0.16902	-4.47	7.82e-06	3.94e-05	Hsd17b10	hydroxysteroid (17-beta) dehydrogenase 10
498416	-0.75502	27.113	0.31439	-2.4015	0.016326	0.039503	Grb10	growth factor receptor bound protein 10
114511	-0.75422	76.115	0.20195	-3.7348	0.00018788	0.00073541	Emb	embigin
361032	-0.75406	1521	0.05806	-12.988	1.44e-38	8.22e-37	Armh4	armadillo-like helical domain containing 4
29149	-0.75388	1383.4	0.060843	-12.391	2.94e-35	1.45e-33	Strn	striatin
691922	-0.75364	102.08	0.17847	-4.2227	2.41e-05	0.00011194	Nt5dc3	5'-nucleotidase domain containing 3
306771	-0.75312	51.947	0.24824	-3.0339	0.0024145	0.0073755	Tspan17	tetraspanin 17
25055	-0.75181	168.01	0.13168	-5.7091	1.14e-08	8.79e-08	Lipa	"lipase A, lysosomal acid type"
299762	-0.7498	192.34	0.12246	-6.1228	9.19e-10	7.99e-09	Tmtc2	transmembrane O-mannosyltransferase targeting cadherins 2
81574	-0.74926	31.958	0.31631	-2.3687	0.017849	0.042778	Scn1a	sodium voltage-gated channel alpha subunit 1
689176	-0.74903	43.302	0.26402	-2.837	0.0045534	0.012919	Tmem64	transmembrane protein 64
288176	-0.74809	44.949	0.255	-2.9337	0.0033498	0.0098473	Cmss1	cms1 ribosomal small subunit homolog
65984	-0.74692	763.5	0.074081	-10.083	6.6e-24	1.72e-22	Aacs	acetoacetyl-CoA synthetase
308021	-0.74685	103.91	0.16383	-4.5585	5.15e-06	2.7e-05	Syde2	synapse defective Rho GTPase homolog 2
290626	-0.74534	152.13	0.14257	-5.2278	1.72e-07	1.15e-06	Haus8	"HAUS augmin-like complex, subunit 8"
25265	-0.74492	68.492	0.21107	-3.5293	0.00041666	0.0015205	P2ry1	purinergic receptor P2Y1
290843	-0.74473	1620.2	0.067671	-11.005	3.61e-28	1.22e-26	Gpat4	glycerol-3-phosphate acyltransferase 4
300901	-0.74197	68.949	0.20222	-3.6691	0.00024338	0.00093208	Plod2	"procollagen lysine, 2-oxoglutarate 5-dioxygenase 2"
246311	-0.74087	124.91	0.15056	-4.9209	8.62e-07	5.16e-06	Pdp2	pyruvate dehyrogenase phosphatase catalytic subunit 2
309945	-0.7405	352.68	0.10823	-6.8417	7.82e-12	8.48e-11	Arrdc3	arrestin domain containing 3
289335	-0.73798	316.33	0.12168	-6.0648	1.32e-09	1.13e-08	Susd4	sushi domain containing 4
54322	-0.73776	785.95	0.09577	-7.7035	1.32e-14	1.86e-13	Cox6c	cytochrome c oxidase subunit 6C
312046	-0.73706	25.616	0.31814	-2.3168	0.020514	0.048238	Dbf4	DBF4 zinc finger
312855	-0.73659	2535.2	0.061091	-12.057	1.78e-33	7.93e-32	Ppfibp1	PPFIA binding protein 1
362557	-0.73605	155.63	0.14552	-5.0581	4.23e-07	2.67e-06	Ndc1	NDC1 transmembrane nucleoporin
360820	-0.73604	602.98	0.085704	-8.5881	8.84e-18	1.57e-16	Pxn	paxillin
293004	-0.73546	125.89	0.15745	-4.671	3e-06	1.63e-05	Adamts17	"ADAM metallopeptidase with thrombospondin type 1 motif, 17"
25675	-0.73456	3296.5	0.050364	-14.585	3.5e-48	2.97e-46	Hmgcr	3-hydroxy-3-methylglutaryl-CoA reductase
309262	-0.73333	457.38	0.094307	-7.776	7.49e-15	1.07e-13	Nsdhl	NAD(P) dependent steroid dehydrogenase-like
291577	-0.73277	63.774	0.21251	-3.4482	0.00056428	0.0019969	Chsy3	chondroitin sulfate synthase 3
362228	-0.73267	354.08	0.11029	-6.6431	3.07e-11	3.16e-10	Naa20	"N(alpha)-acetyltransferase 20, NatB catalytic subunit"
65161	-0.73194	508.52	0.096143	-7.6131	2.68e-14	3.62e-13	Litaf	lipopolysaccharide-induced TNF factor
364879	-0.73098	297.56	0.1151	-6.351	2.14e-10	2.01e-09	Isoc1
24479	-0.72833	1137	0.072996	-9.9777	1.91e-23	4.77e-22	Idh1	isocitrate dehydrogenase (NADP(+)) 1
683593	-0.72708	796.52	0.076196	-9.5422	1.4e-21	3.11e-20	Jmy	"junction mediating and regulatory protein, p53 cofactor"
290303	-0.72654	59.025	0.22698	-3.2008	0.0013703	0.0044216	Spryd7	SPRY domain containing 7
315546	-0.72481	415.84	0.092426	-7.8421	4.43e-15	6.47e-14	Kirrel3	kirre like nephrin family adhesion molecule 3
50938	-0.72415	154.43	0.13771	-5.2585	1.45e-07	9.81e-07	Cdon	"cell adhesion associated, oncogene regulated"
290741	-0.72312	30.279	0.30389	-2.3795	0.017334	0.041699	Dctd	dCMP deaminase
289352	-0.72104	1493.2	0.056091	-12.855	8.08e-38	4.49e-36	Eprs	glutamyl-prolyl-tRNA synthetase
290558	-0.72102	187.3	0.14659	-4.9186	8.72e-07	5.21e-06	Nt5dc2	5'-nucleotidase domain containing 2
114024	-0.72075	2414.1	0.054066	-13.331	1.53e-40	9.61e-39	Acsl3	acyl-CoA synthetase long-chain family member 3
81727	-0.72033	600.98	0.077332	-9.3148	1.22e-20	2.58e-19	Mvk	mevalonate kinase
306380	-0.71951	148.95	0.13789	-5.2179	1.81e-07	1.2e-06	Psd3	pleckstrin and Sec7 domain containing 3
685072	-0.71947	90.552	0.18247	-3.9428	8.05e-05	0.0003388	Rarg	"retinoic acid receptor, gamma"
114107	-0.71665	33.444	0.29289	-2.4468	0.014411	0.03536	Kremen1	kringle containing transmembrane protein 1
311483	-0.7155	761.15	0.071	-10.077	6.95e-24	1.8e-22	Rrbp1	ribosome binding protein 1
314251	-0.71536	35.16	0.28138	-2.5423	0.011012	0.028073	Sptb	"spectrin, beta, erythrocytic"
362339	-0.71465	521.53	0.08867	-8.0596	7.65e-16	1.18e-14	Creb3l2	cAMP responsive element binding protein 3-like 2
315711	-0.71439	131.72	0.15924	-4.4862	7.25e-06	3.67e-05	Sema7a	semaphorin 7A (John Milton Hagen blood group)
65038	-0.71376	1990.3	0.055644	-12.827	1.15e-37	6.29e-36	Inppl1	inositol polyphosphate phosphatase-like 1
290529	-0.71123	66.153	0.20751	-3.4274	0.00060945	0.0021326	Tmem254	transmembrane protein 254
304019	-0.71118	443.22	0.092788	-7.6646	1.79e-14	2.47e-13	Tbc1d23	"TBC1 domain family, member 23"
363972	-0.71015	380.76	0.090654	-7.8336	4.74e-15	6.88e-14	Dpp10	dipeptidyl peptidase like 10
170919	-0.71002	517.7	0.086479	-8.2104	2.2e-16	3.56e-15	Agpat4	1-acylglycerol-3-phosphate O-acyltransferase 4
252917	-0.709	80.25	0.18488	-3.8349	0.00012563	0.0005097	Nr1d1	"nuclear receptor subfamily 1, group D, member 1"
300866	-0.70897	122.68	0.15403	-4.6029	4.17e-06	2.22e-05	Lca5	lebercilin LCA5
24191	-0.70843	1112.6	0.077548	-9.1354	6.52e-20	1.31e-18	Aldoc	"aldolase, fructose-bisphosphate C"
155696	-0.70756	364.17	0.093966	-7.5299	5.08e-14	6.63e-13	Dcbld2	"discoidin, CUB and LCCL domain containing 2"
304429	-0.70701	166.46	0.15661	-4.5145	6.35e-06	3.25e-05	Psph	phosphoserine phosphatase
299609	-0.70692	109.96	0.16995	-4.1596	3.19e-05	0.00014398	Abca7	ATP binding cassette subfamily A member 7
288064	-0.70662	507.74	0.08497	-8.3161	9.09e-17	1.52e-15	Kpna1	karyopherin subunit alpha 1
266813	-0.70302	43.458	0.26174	-2.686	0.007232	0.019406	Prrx1	paired related homeobox 1
83526	-0.70239	2954.9	0.054506	-12.886	5.37e-38	3e-36	Atrn	attractin
298024	-0.69951	207.79	0.13305	-5.2577	1.46e-07	9.85e-07	Akap2	A-kinase anchoring protein 2
365962	-0.6989	42.57	0.2682	-2.6058	0.0091647	0.023839	Slc44a5	"solute carrier family 44, member 5"
114120	-0.69871	1869.9	0.057563	-12.138	6.63e-34	3e-32	Gng12	G protein subunit gamma 12
691631	-0.69869	1517.3	0.058191	-12.007	3.27e-33	1.41e-31	Pacs2	phosphofurin acidic cluster sorting protein 2
296883	-0.69793	42.422	0.26247	-2.6591	0.0078342	0.020818	Rpa3	replication protein A3
690899	-0.69654	86.012	0.19451	-3.581	0.00034224	0.0012755	Vsir	V-set immunoregulatory receptor
687029	-0.69608	114	0.16401	-4.244	2.2e-05	0.00010254	Ss18l2	SS18 like 2
297725	-0.69416	605.64	0.083502	-8.3131	9.32e-17	1.55e-15	Tm7sf3	transmembrane 7 superfamily member 3
497863	-0.6933	140.29	0.1482	-4.6782	2.89e-06	1.59e-05	Tmem186	transmembrane protein 186
24834	-0.69066	101.19	0.19064	-3.6228	0.0002914	0.0011023	Tk1	thymidine kinase 1
304577	-0.69023	54.572	0.22657	-3.0465	0.0023155	0.0070934	Ung	uracil-DNA glycosylase
303926	-0.69014	212.16	0.14838	-4.6512	3.3e-06	1.79e-05	Igsf11	"immunoglobulin superfamily, member 11"
300644	-0.68952	256.69	0.1095	-6.2972	3.03e-10	2.81e-09	Gramd1b	GRAM domain containing 1B
102551660	-0.68905	985.81	0.069102	-9.9714	2.03e-23	5.07e-22	Eml3	EMAP like 3
54238	-0.6876	53.024	0.25303	-2.7174	0.0065789	0.017883	Cdkn2c	cyclin-dependent kinase inhibitor 2C
24654	-0.68742	478.94	0.086165	-7.978	1.49e-15	2.24e-14	Plcb1	phospholipase C beta 1
24368	-0.68535	175.91	0.13672	-5.0128	5.36e-07	3.33e-06	Fh	fumarate hydratase
362520	-0.68514	622.74	0.078927	-8.6808	3.93e-18	7.07e-17	Fktn	fukutin
363982	-0.68441	91.914	0.18642	-3.6714	0.00024124	0.00092573	Yod1	YOD1 deubiquitinase
25152	-0.68427	4424.7	0.044928	-15.231	2.22e-52	2.24e-50	Map1a	microtubule-associated protein 1A
314457	-0.68408	58.659	0.22192	-3.0825	0.0020526	0.0063734	Ankrd9	ankyrin repeat domain 9
295228	-0.68347	95.182	0.17044	-4.0101	6.07e-05	0.00026112	Gpatch4	G patch domain containing 4
83725	-0.68334	32.003	0.29117	-2.3468	0.018934	0.045063	Wfs1	wolframin ER transmembrane glycoprotein
293871	-0.68173	105.21	0.16379	-4.1622	3.15e-05	0.00014263	Carnmt1	carnosine N-methyltransferase 1
84575	-0.68147	1113.9	0.076823	-8.8707	7.27e-19	1.37e-17	Fads1	fatty acid desaturase 1
25456	-0.67965	1049.7	0.064566	-10.526	6.53e-26	1.9e-24	Glrb	"glycine receptor, beta"
25587	-0.67805	320.85	0.10193	-6.6521	2.89e-11	2.97e-10	Id2	inhibitor of DNA binding 2
24338	-0.67735	647.34	0.083163	-8.1448	3.8e-16	6e-15	Ephb1	Eph receptor B1
64471	-0.67729	74.55	0.19584	-3.4584	0.0005434	0.0019294	Plekhb1	pleckstrin homology domain containing B1
498423	-0.67624	258.39	0.10768	-6.2799	3.39e-10	3.12e-09	Sertad2	SERTA domain containing 2
680515	-0.6759	53.477	0.24736	-2.7325	0.0062859	0.017155	Ckap2l	cytoskeleton associated protein 2-like
192181	-0.67497	497.12	0.1101	-6.1304	8.77e-10	7.64e-09	Podxl	podocalyxin-like
29474	-0.67199	1530.7	0.065319	-10.288	8e-25	2.19e-23	Coro1b	coronin 1B
117544	-0.67017	401.63	0.09904	-6.7667	1.32e-11	1.4e-10	Ppat	phosphoribosyl pyrophosphate amidotransferase
25729	-0.66982	86.309	0.18363	-3.6476	0.00026471	0.0010089	Ccne1	cyclin E1
289997	-0.66931	43.971	0.27243	-2.4568	0.014018	0.034553	Dlgap5	DLG associated protein 5
25230	-0.66657	355.99	0.10747	-6.2024	5.56e-10	4.97e-09	Add3	adducin 3
116967	-0.66547	139.36	0.14732	-4.5172	6.27e-06	3.22e-05	Magt1	magnesium transporter 1
680945	-0.66497	220.37	0.12705	-5.234	1.66e-07	1.11e-06	Sdf2l1	stromal cell-derived factor 2-like 1
25019	-0.66474	189.69	0.12611	-5.2711	1.36e-07	9.19e-07	Xrcc6	X-ray repair cross complementing 6
308322	-0.66415	122.45	0.15263	-4.3512	1.35e-05	6.59e-05	Zim1	"zinc finger, imprinted 1"
192349	-0.66346	81.103	0.19312	-3.4355	0.00059145	0.0020785	Caly	calcyon neuron-specific vesicular protein
304301	-0.66295	586.79	0.091005	-7.2847	3.22e-13	3.93e-12	Mmd2	monocyte to macrophage differentiation-associated 2
64524	-0.66243	2011.7	0.063403	-10.448	1.5e-25	4.26e-24	Tkt	transketolase
498630	-0.66155	486.82	0.082887	-7.9813	1.45e-15	2.19e-14	Wwc2	WW and C2 domain containing 2
103690002	-0.65821	97.198	0.18344	-3.588	0.00033318	0.0012437	LOC103690002	histone H2A.J
290571	-0.65681	1000.3	0.070458	-9.322	1.14e-20	2.42e-19	Zfp488	zinc finger protein 488
84596	-0.65641	870.24	0.076267	-8.6067	7.52e-18	1.34e-16	Srm	spermidine synthase
116598	-0.65513	500.77	0.084142	-7.786	6.92e-15	9.88e-14	Pdia4	"protein disulfide isomerase family A, member 4"
681050	-0.65465	47.044	0.25874	-2.5302	0.0114	0.028925	Pmf1	polyamine-modulated factor 1
309646	-0.65183	45.596	0.25102	-2.5967	0.0094115	0.024356	Slc26a8	solute carrier family 26 member 8
296654	-0.65152	168.04	0.13972	-4.6629	3.12e-06	1.69e-05	Gsn	gelsolin
301624	-0.65105	46.627	0.25353	-2.5679	0.010232	0.026259	D2hgdh	D-2-hydroxyglutarate dehydrogenase
362438	-0.65048	257.12	0.12118	-5.368	7.96e-08	5.55e-07	Ncapd2	"non-SMC condensin I complex, subunit D2"
297415	-0.64988	86.523	0.19294	-3.3684	0.00075616	0.0025789	Fam136a	"family with sequence similarity 136, member A"
29146	-0.64925	161.54	0.13175	-4.928	8.31e-07	4.98e-06	Jag1	jagged canonical Notch ligand 1
301415	-0.64868	2011.9	0.064639	-10.035	1.07e-23	2.71e-22	Ankrd44	ankyrin repeat domain 44
360721	-0.64778	174.89	0.15017	-4.3137	1.61e-05	7.7e-05	Fam162a	"family with sequence similarity 162, member A"
691493	-0.64747	113.42	0.17854	-3.6264	0.00028742	0.0010903	Zwilch	zwilch kinetochore protein
114901	-0.64699	324.35	0.11481	-5.6355	1.75e-08	1.33e-07	Sorbs2	sorbin and SH3 domain containing 2
64313	-0.6466	196.51	0.12374	-5.2256	1.74e-07	1.16e-06	Oat	ornithine aminotransferase
312108	-0.64535	771.91	0.070499	-9.1541	5.48e-20	1.11e-18	Ophn1	oligophrenin 1
295319	-0.64503	540.6	0.084162	-7.6641	1.8e-14	2.47e-13	Man1a2	"mannosidase, alpha, class 1A, member 2"
59101	-0.64466	58.358	0.23162	-2.7832	0.0053819	0.014977	P3h4	prolyl 3-hydroxylase family member 4 (non-enzymatic)
117108	-0.64374	1042.3	0.076496	-8.4153	3.92e-17	6.72e-16	B3gat1	"beta-1,3-glucuronyltransferase 1"
29580	-0.64249	2068.7	0.053554	-11.997	3.68e-33	1.59e-31	Fdft1	farnesyl diphosphate farnesyl transferase 1
83838	-0.64194	542.75	0.086978	-7.3805	1.58e-13	1.96e-12	Ltbp3	latent transforming growth factor beta binding protein 3
266976	-0.63989	40.543	0.27411	-2.3344	0.019574	0.046345	Rims4	regulating synaptic membrane exocytosis 4
690263	-0.63956	64.439	0.23598	-2.7102	0.0067246	0.018228	Tmem179b	transmembrane protein 179B
361504	-0.63953	64.195	0.2116	-3.0224	0.0025076	0.0076429	Rdh13	retinol dehydrogenase 13
59267	-0.63884	38.285	0.25856	-2.4708	0.013482	0.033361	Syt7	synaptotagmin 7
140544	-0.63831	627.31	0.079049	-8.0749	6.76e-16	1.05e-14	Pcyt1a	"phosphate cytidylyltransferase 1, choline, alpha"
25227	-0.63763	1015.4	0.072745	-8.7653	1.86e-18	3.43e-17	Arsb	arylsulfatase B
54348	-0.63706	316.34	0.098498	-6.4678	9.95e-11	9.7e-10	Stk39	serine threonine kinase 39
314879	-0.63704	712.54	0.074233	-8.5817	9.35e-18	1.65e-16	Xpot	exportin for tRNA
298442	-0.63665	53.742	0.23131	-2.7524	0.0059163	0.016271	Ccdc163	coiled-coil domain containing 163
362516	-0.63572	89.101	0.1843	-3.4493	0.00056198	0.0019895	Msantd3	Myb/SANT DNA binding domain containing 3
25285	-0.63565	111.12	0.17102	-3.7167	0.00020182	0.00078669	Igfbp5	insulin-like growth factor binding protein 5
291071	-0.63379	61.822	0.20768	-3.0517	0.0022752	0.0069901	Rpp40	ribonuclease P/MRP subunit p40
311088	-0.6336	311.92	0.098507	-6.432	1.26e-10	1.21e-09	Cobll1	cordon-bleu WH2 repeat protein-like 1
60341	-0.63351	42.728	0.25092	-2.5248	0.011578	0.029299	Camkk1	calcium/calmodulin-dependent protein kinase kinase 1
171147	-0.63334	93.349	0.19131	-3.3106	0.00093088	0.0031141	Slc2a13	solute carrier family 2 member 13
287151	-0.63175	267.48	0.1118	-5.6509	1.6e-08	1.22e-07	Metrn	"meteorin, glial cell differentiation regulator"
691889	-0.62988	279.23	0.10805	-5.8297	5.55e-09	4.45e-08	Atp8a2	ATPase phospholipid transporting 8A2
81681	-0.62949	1380.9	0.059568	-10.568	4.21e-26	1.24e-24	Lss	lanosterol synthase
501101	-0.62791	62.201	0.20781	-3.0215	0.0025153	0.0076615	Lrrc73	leucine rich repeat containing 73
309051	-0.62621	96.718	0.17715	-3.5349	0.00040797	0.0014922	Pign	"phosphatidylinositol glycan anchor biosynthesis, class N"
191571	-0.6243	294.42	0.10641	-5.867	4.44e-09	3.63e-08	Fat3	FAT atypical cadherin 3
499211	-0.62188	161.8	0.13488	-4.6107	4.01e-06	2.14e-05	Gdpd5	glycerophosphodiester phosphodiesterase domain containing 5
297113	-0.62165	754.42	0.069068	-9.0006	2.25e-19	4.34e-18	Gars	glycyl-tRNA synthetase
100363361	-0.61923	721.72	0.092104	-6.7232	1.78e-11	1.87e-10	LOC100363361	zinc finger protein 687-like
311071	-0.61888	4449.4	0.045331	-13.652	1.96e-42	1.29e-40	Zeb2	zinc finger E-box binding homeobox 2
25567	-0.61804	13126	0.046458	-13.303	2.22e-40	1.36e-38	Tnr	tenascin R
362750	-0.6177	117	0.15594	-3.9611	7.46e-05	0.00031578	Atl1	atlastin GTPase 1
303918	-0.61661	143.1	0.14915	-4.1341	3.56e-05	0.00015929	Gtf2e1	general transcription factor IIE subunit 1
315840	-0.61617	710.78	0.077245	-7.9768	1.5e-15	2.26e-14	Myo6	myosin VI
50677	-0.61551	2158.1	0.056312	-10.93	8.27e-28	2.74e-26	Ptpro	"protein tyrosine phosphatase, receptor type, O"
407765	-0.61462	44.637	0.26397	-2.3283	0.019895	0.047023	St6galnac6	"ST6 N-acetylgalactosaminide alpha-2,6-sialyltransferase 6"
298141	-0.61355	43.473	0.25701	-2.3873	0.016975	0.040928	Frmd3	FERM domain containing 3
360804	-0.61336	1348.9	0.06239	-9.8312	8.26e-23	1.97e-21	Cdk2ap1	cyclin-dependent kinase 2 associated protein 1
362238	-0.61304	1678	0.058981	-10.394	2.64e-25	7.39e-24	Dusp15	dual specificity phosphatase 15
60379	-0.61271	233.25	0.12071	-5.076	3.85e-07	2.44e-06	Col5a3	collagen type V alpha 3 chain
25112	-0.61235	135.29	0.14636	-4.1838	2.87e-05	0.00013127	Gadd45a	"growth arrest and DNA-damage-inducible, alpha"
363869	-0.61086	1340.4	0.066532	-9.1814	4.25e-20	8.67e-19	Ubl3	ubiquitin-like 3
313786	-0.60896	84.764	0.19275	-3.1594	0.001581	0.0050479	Fdx2	ferredoxin 2
171574	-0.60723	1513.1	0.059232	-10.252	1.16e-24	3.17e-23	Dnm3	dynamin 3
500651	-0.6063	210.15	0.13189	-4.5969	4.29e-06	2.27e-05	Sptssa	"serine palmitoyltransferase, small subunit A"
308709	-0.60629	42.846	0.24371	-2.4877	0.012857	0.032105	Synm	synemin
24439	-0.6047	122.07	0.15974	-3.7855	0.00015341	0.00061015	Hagh	hydroxyacyl glutathione hydrolase
114096	-0.60442	499.47	0.084288	-7.1709	7.45e-13	8.78e-12	Idh3a	isocitrate dehydrogenase (NAD(+)) 3 catalytic subunit alpha
54237	-0.60376	61.767	0.2363	-2.5551	0.010616	0.027152	Cdk1	cyclin-dependent kinase 1
291794	-0.60358	490.41	0.09926	-6.0808	1.2e-09	1.03e-08	Snrpd1	small nuclear ribonucleoprotein D1 polypeptide
310645	-0.60202	180.36	0.14214	-4.2355	2.28e-05	0.00010639	Pmvk	phosphomevalonate kinase
306012	-0.60169	227.57	0.11487	-5.2382	1.62e-07	1.09e-06	Polr3d	RNA polymerase III subunit D
292130	-0.60149	2130	0.056976	-10.557	4.72e-26	1.38e-24	Afap1l2	actin filament associated protein 1-like 2
353307	-0.60124	116.84	0.16116	-3.7308	0.00019085	0.0007467	Slc29a3	solute carrier family 29 member 3
305956	-0.60085	297.32	0.11339	-5.2987	1.17e-07	7.95e-07	Wdfy2	WD repeat and FYVE domain containing 2
314196	-0.60058	47.443	0.24812	-2.4206	0.015496	0.037722	L2hgdh	L-2-hydroxyglutarate dehydrogenase
299104	-0.60055	199.42	0.12702	-4.728	2.27e-06	1.26e-05	Fkbp3	FKBP prolyl isomerase 3
25274	-0.59973	63.458	0.20926	-2.866	0.0041571	0.011936	Tst	thiosulfate sulfurtransferase
315891	-0.59932	187.87	0.13107	-4.5726	4.82e-06	2.53e-05	Dipk2a	divergent protein kinase domain 2A
304794	-0.59852	508.24	0.082334	-7.2694	3.61e-13	4.38e-12	Rbbp5	"RB binding protein 5, histone lysine methyltransferase complex subunit"
499655	-0.59786	58.685	0.22968	-2.6031	0.0092396	0.023991	Cks1b	CDC28 protein kinase regulatory subunit 1B
26759	-0.59736	229.75	0.12097	-4.9382	7.88e-07	4.75e-06	Acot7	acyl-CoA thioesterase 7
294810	-0.59691	725.01	0.077566	-7.6956	1.41e-14	1.96e-13	Tars1	threonyl-tRNA synthetase 1
29561	-0.59599	1587.1	0.059181	-10.071	7.46e-24	1.92e-22	Lsamp	limbic system-associated membrane protein
306808	-0.59582	101.91	0.17094	-3.4855	0.00049121	0.0017591	Ippk	inositol-pentakisphosphate 2-kinase
308758	-0.59561	114.48	0.15841	-3.76	0.0001699	0.00067074	Hddc3	HD domain containing 3
140447	-0.59559	935.89	0.06727	-8.8537	8.46e-19	1.59e-17	Slc8a2	solute carrier family 8 member A2
310097	-0.59553	913.16	0.069918	-8.5176	1.63e-17	2.84e-16	Snx18	sorting nexin 18
309816	-0.59417	817.19	0.083297	-7.1331	9.81e-13	1.15e-11	Lama4	laminin subunit alpha 4
691145	-0.59409	68.975	0.19981	-2.9732	0.0029467	0.0087933	Immp1l	inner mitochondrial membrane peptidase subunit 1
246060	-0.59384	1320.3	0.06686	-8.8818	6.58e-19	1.24e-17	Cdkn1c	cyclin-dependent kinase inhibitor 1C
171374	-0.59376	4764	0.057291	-10.364	3.62e-25	1e-23	Atp5f1b	ATP synthase F1 subunit beta
686590	-0.59344	696.75	0.088145	-6.7325	1.67e-11	1.75e-10	Iqsec1	IQ motif and Sec7 domain ArfGEF 1
360717	-0.59271	49.356	0.23364	-2.5368	0.011186	0.028442	Gramd1c	GRAM domain containing 1C
289584	-0.59265	336.25	0.096214	-6.1598	7.29e-10	6.42e-09	Usp46	ubiquitin specific peptidase 46
361884	-0.59262	341.8	0.09881	-5.9976	2e-09	1.68e-08	Mccc2	methylcrotonoyl-CoA carboxylase 2
83469	0.58915	281	0.11244	5.2397	1.61e-07	1.08e-06	Lrp4	LDL receptor related protein 4
361202	0.5907	175.33	0.12504	4.7241	2.31e-06	1.29e-05	Gkap1	G kinase anchoring protein 1
29682	0.59209	154.18	0.14013	4.2253	2.39e-05	0.00011074	Kcnq3	potassium voltage-gated channel subfamily Q member 3
24957	0.59274	1057.4	0.066203	8.9534	3.45e-19	6.63e-18	Glul	glutamate-ammonia ligase
361025	0.59308	122.99	0.14977	3.9598	7.5e-05	0.00031724	Txndc16	thioredoxin domain containing 16
79123	0.59329	958.64	0.081122	7.3136	2.6e-13	3.2e-12	Asic1	acid sensing ion channel subunit 1
25739	0.59464	526.93	0.080603	7.3775	1.61e-13	2.01e-12	Pygb	glycogen phosphorylase B
293166	0.59485	55.999	0.2178	2.7312	0.0063108	0.017213	Insc	"INSC, spindle orientation adaptor protein"
362950	0.59505	711.69	0.07728	7.6999	1.36e-14	1.9e-13	Rbfox2	RNA binding fox-1 homolog 2
500464	0.59521	200.92	0.1215	4.8987	9.65e-07	5.72e-06	Epb41l4b	erythrocyte membrane protein band 4.1 like 4B
117026	0.59579	159.79	0.14095	4.227	2.37e-05	0.00010994	Apbb3	amyloid beta precursor protein binding family B member 3
65271	0.59623	165.53	0.13889	4.2928	1.76e-05	8.39e-05	Mgat5	"alpha-1,6-mannosylglycoprotein 6-beta-N-acetylglucosaminyltransferase"
680531	0.59625	215.56	0.11627	5.1282	2.92e-07	1.88e-06	Sapcd2	suppressor APC domain containing 2
500065	0.59646	93.277	0.17046	3.499	0.00046696	0.0016791	Tspan33	tetraspanin 33
502201	0.59784	212.71	0.1261	4.7411	2.13e-06	1.19e-05	Lrrc29	leucine rich repeat containing 29
362696	0.59849	57.132	0.22061	2.7129	0.0066692	0.018093	Ttc7a	tetratricopeptide repeat domain 7A
305539	0.60052	218.13	0.12094	4.9656	6.85e-07	4.16e-06	Spred2	"sprouty-related, EVH1 domain containing 2"
295588	0.60185	104.68	0.1848	3.2568	0.0011268	0.0036999	Rnd3	Rho family GTPase 3
691504	0.60252	149.6	0.14247	4.2292	2.35e-05	0.00010905	Zfpm1	"zinc finger protein, multitype 1"
292090	0.60305	1003.6	0.072592	8.3074	9.78e-17	1.63e-15	Galnt2	polypeptide N-acetylgalactosaminyltransferase 2
25654	0.60345	2237.8	0.14516	4.1571	3.22e-05	0.00014542	Col11a1	collagen type XI alpha 1 chain
314721	0.60417	1100	0.084002	7.1923	6.37e-13	7.55e-12	Anks1b	ankyrin repeat and sterile alpha motif domain containing 1B
685152	0.60427	170.58	0.13427	4.5006	6.78e-06	3.45e-05	Atp8b2	ATPase phospholipid transporting 8B2
24626	0.60438	1081.5	0.069231	8.73	2.55e-18	4.63e-17	Pde4b	phosphodiesterase 4B
494223	0.60509	183.8	0.13852	4.3681	1.25e-05	6.13e-05	Fbxl16	F-box and leucine-rich repeat protein 16
100912282	0.60556	264.25	0.11522	5.2558	1.47e-07	9.94e-07	LOC100912282	calcium-binding and coiled-coil domain-containing protein 1-like
117520	0.60602	336.58	0.097343	6.2256	4.8e-10	4.33e-09	Oxr1	oxidation resistance 1
294762	0.60615	511.62	0.092777	6.5334	6.43e-11	6.42e-10	Parp8	"poly (ADP-ribose) polymerase family, member 8"
140448	0.60693	239.17	0.11196	5.421	5.93e-08	4.19e-07	Slc8a3	solute carrier family 8 member A3
245903	0.60756	129.66	0.1517	4.005	6.2e-05	0.00026652	Magi3	"membrane associated guanylate kinase, WW and PDZ domain containing 3"
78966	0.60836	718.33	0.092381	6.5853	4.54e-11	4.58e-10	Arhgef11	Rho guanine nucleotide exchange factor 11
363289	0.60883	48.316	0.24143	2.5217	0.011678	0.029497	Mterf4	mitochondrial transcription termination factor 4
311604	0.61039	983.11	0.074214	8.2246	1.96e-16	3.18e-15	Zhx3	zinc fingers and homeoboxes 3
25297	0.6105	155.86	0.13693	4.4585	8.25e-06	4.14e-05	Cacnb3	calcium voltage-gated channel auxiliary subunit beta 3
314616	0.61065	38.652	0.26466	2.3073	0.021037	0.049238	Arid3a	AT-rich interaction domain 3A
317575	0.6117	73.554	0.19676	3.1088	0.0018782	0.0058987	Smarca1	"SWI/SNF related, matrix associated, actin dependent regulator of chromatin, subfamily a, member 1"
108349256	0.6125	403.09	0.088479	6.9226	4.43e-12	4.92e-11	Soga3	SOGA family member 3
81657	0.61256	1065.6	0.059849	10.235	1.38e-24	3.74e-23	Gabbr1	gamma-aminobutyric acid type B receptor subunit 1
360570	0.61274	1050.5	0.063198	9.6956	3.15e-22	7.22e-21	Myo18a	myosin XVIIIa
311324	0.61295	151.6	0.1439	4.2596	2.05e-05	9.6e-05	Disp2	dispatched RND transporter family member 2
297768	0.6132	57.831	0.22625	2.7103	0.0067219	0.018226	Lactb2	"lactamase, beta 2"
361076	0.61327	94.39	0.17319	3.5411	0.00039848	0.0014613	Dgkh	"diacylglycerol kinase, eta"
300757	0.6133	140.06	0.15175	4.0415	5.31e-05	0.00023101	Hexa	hexosaminidase subunit alpha
361052	0.61355	110.23	0.16069	3.8182	0.00013444	0.00054258	Cdadc1	cytidine and dCMP deaminase domain containing 1
83516	0.6138	50.168	0.23195	2.6462	0.008139	0.021515	Ppargc1a	PPARG coactivator 1 alpha
288771	0.61563	91.648	0.17921	3.4353	0.00059183	0.0020791	Rbms2	"RNA binding motif, single stranded interacting protein 2"
361783	0.61569	104.47	0.16236	3.7921	0.00014938	0.00059585	Zfp57	zinc finger protein 57
297865	0.61789	64.226	0.20685	2.9871	0.0028161	0.0084451	Dsel	dermatan sulfate epimerase-like
64364	0.61845	405.21	0.096149	6.4323	1.26e-10	1.21e-09	Pllp	plasmolipin
300197	0.61851	79.931	0.2103	2.9411	0.0032701	0.0096336	Zfp641	zinc finger protein 641
313481	0.61906	397.56	0.093854	6.596	4.22e-11	4.28e-10	Tut4	terminal uridylyl transferase 4
680451	0.61931	350.12	0.10843	5.7117	1.12e-08	8.66e-08	Nrbp2	nuclear receptor binding protein 2
306357	0.6195	83.219	0.18921	3.2741	0.0010598	0.0034955	Gmip	Gem-interacting protein
114588	0.61994	133.15	0.14208	4.3633	1.28e-05	6.26e-05	Cdh4	cadherin 4
361669	0.62029	298.75	0.13692	4.5303	5.89e-06	3.04e-05	Tcerg1l	transcription elongation regulator 1-like
502020	0.62031	72.954	0.192	3.2308	0.0012347	0.0040197	Lrch1	leucine rich repeats and calponin homology domain containing 1
689415	0.62212	75.123	0.19285	3.2258	0.001256	0.0040794	Mt2A	metallothionein 2A
25510	0.62358	351.84	0.11981	5.2046	1.94e-07	1.29e-06	Pcp4	Purkinje cell protein 4
304204	0.62452	261.27	0.11017	5.6689	1.44e-08	1.1e-07	Snapc2	"small nuclear RNA activating complex, polypeptide 2"
287432	0.62454	41.842	0.25806	2.4201	0.015515	0.037749	Wrap53	"WD repeat containing, antisense to TP53"
171053	0.62604	241.09	0.11935	5.2453	1.56e-07	1.05e-06	Pank4	pantothenate kinase 4
363127	0.62626	794.04	0.072423	8.6474	5.27e-18	9.42e-17	Dnajc13	DnaJ heat shock protein family (Hsp40) member C13
65195	0.62637	304.86	0.10767	5.8177	5.97e-09	4.76e-08	Kcnd3	potassium voltage-gated channel subfamily D member 3
689746	0.62817	44.038	0.25263	2.4865	0.0129	0.032185	Ttll11	tubulin tyrosine ligase like11
312213	0.62932	165.62	0.15445	4.0746	4.61e-05	0.00020264	Plxna4	plexin A4
316039	0.63108	115.17	0.15869	3.9767	6.99e-05	0.00029698	Osbpl10	oxysterol binding protein-like 10
303285	0.63156	1636.9	0.066408	9.5103	1.9e-21	4.19e-20	Traf4	Tnf receptor associated factor 4
361679	0.63189	147.23	0.14762	4.2804	1.87e-05	8.81e-05	Dusp8	dual specificity phosphatase 8
361514	0.63218	130.78	0.1483	4.2628	2.02e-05	9.48e-05	Meis3	Meis homeobox 3
79428	0.63229	171.21	0.12923	4.8928	9.94e-07	5.89e-06	Luzp1	leucine zipper protein 1
313633	0.63253	382.38	0.09373	6.7485	1.49e-11	1.58e-10	Ephb2	Eph receptor B2
307481	0.63281	1094.9	0.072995	8.6692	4.35e-18	7.81e-17	Pcdh1	protocadherin 1
499846	0.63291	1232.1	0.069388	9.1213	7.42e-20	1.48e-18	Tcp11l1	t-complex 11 like 1
84407	0.63291	420.82	0.095639	6.6178	3.65e-11	3.71e-10	Cdh11	cadherin 11
303749	0.63307	65.549	0.19828	3.1929	0.0014085	0.004538	Ogfod3	2-oxoglutarate and iron-dependent oxygenase domain containing 3
313340	0.63338	410.91	0.094372	6.7116	1.93e-11	2.01e-10	Dennd4c	DENN domain containing 4C
303039	0.63458	277.82	0.11886	5.3389	9.35e-08	6.48e-07	Wwc1	WW and C2 domain containing 1
314751	0.63477	547.82	0.08785	7.2256	4.99e-13	5.97e-12	Tmcc3	transmembrane and coiled-coil domain family 3
310062	0.63544	743.69	0.07263	8.7491	2.15e-18	3.93e-17	Zswim6	"zinc finger, SWIM-type containing 6"
500132	0.63657	79.82	0.18991	3.3519	0.00080266	0.0027221	Plekha8	pleckstrin homology domain containing A8
296301	0.63843	901.67	0.070001	9.1203	7.49e-20	1.49e-18	Raly	RALY heterogeneous nuclear ribonucleoprotein
288028	0.63849	114.11	0.15737	4.0572	4.97e-05	0.00021702	Tmem44	transmembrane protein 44
246212	0.63886	194.95	0.12283	5.2012	1.98e-07	1.31e-06	Sipa1l1	signal-induced proliferation-associated 1 like 1
117058	0.64101	63.702	0.21302	3.0091	0.00262	0.0079301	Pou2f2	POU class 2 homeobox 2
308579	0.64117	162.14	0.13664	4.6923	2.7e-06	1.49e-05	Cpt1c	carnitine palmitoyltransferase 1c
297960	0.64187	39.737	0.25644	2.503	0.012314	0.030916	Rragd	Ras-related GTP binding D
312651	0.64327	126.38	0.15457	4.1616	3.16e-05	0.00014286	Ift122	intraflagellar transport 122
362301	0.64422	68.322	0.19902	3.237	0.0012079	0.0039392	Tmub1	transmembrane and ubiquitin-like domain containing 1
289615	0.6443	789.74	0.082624	7.7979	6.29e-15	9.01e-14	Atp8a1	ATPase phospholipid transporting 8A1
309172	0.64516	496.25	0.085166	7.5754	3.58e-14	4.76e-13	Frmd8	FERM domain containing 8
289457	0.64534	69.521	0.19824	3.2553	0.0011327	0.0037166	Klhl8	kelch-like family member 8
310674	0.64544	84.158	0.19195	3.3626	0.00077212	0.0026269	Plekho1	pleckstrin homology domain containing O1
171410	0.64559	53.383	0.24181	2.6698	0.0075888	0.020233	Acsbg1	acyl-CoA synthetase bubblegum family member 1
65196	0.64666	445.75	0.090967	7.1087	1.17e-12	1.36e-11	B4galt6	"beta-1,4-galactosyltransferase 6"
81022	0.64695	363.36	0.10108	6.4003	1.55e-10	1.48e-09	Stxbp5	syntaxin binding protein 5
689844	0.64747	1604	0.063971	10.121	4.45e-24	1.17e-22	Maml2	mastermind-like transcriptional coactivator 2
498764	0.6479	243.63	0.11887	5.4507	5.02e-08	3.57e-07	Jcad	junctional cadherin 5 associated
296884	0.64827	861.15	0.077174	8.4001	4.46e-17	7.61e-16	Glcci1	glucocorticoid induced 1
361352	0.64847	57.926	0.21636	2.9972	0.0027248	0.0082111	Slc66a2	solute carrier family 66 member 2
309179	0.64881	380.78	0.091833	7.0651	1.6e-12	1.84e-11	Ppp2r5b	"protein phosphatase 2, regulatory subunit B', beta"
301085	0.64986	183.38	0.1511	4.3009	1.7e-05	8.12e-05	Fyco1	FYVE and coiled-coil domain autophagy adaptor 1
102555377	0.64995	50.815	0.25499	2.5489	0.010806	0.027593	LOC102555377	zinc finger protein 182-like
361268	0.65152	238.28	0.13095	4.9752	6.52e-07	3.99e-06	Asb13	ankyrin repeat and SOCS box-containing 13
362358	0.65241	254.23	0.11189	5.831	5.51e-09	4.42e-08	Krba1	KRAB-A domain containing 1
286932	0.65243	373.39	0.094479	6.9055	5e-12	5.53e-11	Vps54	VPS54 subunit of GARP complex
192126	0.65455	453.84	0.090421	7.239	4.52e-13	5.44e-12	Dab2ip	DAB2 interacting protein
314262	0.65492	101.7	0.16454	3.9803	6.88e-05	0.00029265	Plekhh1	"pleckstrin homology, MyTH4 and FERM domain containing H1"
24167	0.65582	1025.8	0.070412	9.3139	1.23e-20	2.59e-19	Adcyap1r1	ADCYAP receptor type I
298101	0.65595	347.19	0.11821	5.5493	2.87e-08	2.12e-07	Col27a1	collagen type XXVII alpha 1 chain
687147	0.65687	170.2	0.13442	4.8866	1.03e-06	6.06e-06	Ric3	RIC3 acetylcholine receptor chaperone
303828	0.65753	255.57	0.12536	5.2449	1.56e-07	1.05e-06	Etv5	ETS variant transcription factor 5
100361818	0.65773	61.229	0.20934	3.1418	0.0016789	0.0053304	Nfatc1	nuclear factor of activated T-cells 1
290722	0.65801	77.811	0.18897	3.4822	0.00049735	0.0017778	Cep44	centrosomal protein 44
688705	0.65823	186.53	0.13511	4.872	1.1e-06	6.48e-06	Dgki	"diacylglycerol kinase, iota"
100216475	0.65834	126.43	0.15275	4.3099	1.63e-05	7.82e-05	Hexd	hexosaminidase D
29657	0.65933	338.64	0.10112	6.5204	7.01e-11	6.96e-10	Arntl	aryl hydrocarbon receptor nuclear translocator-like
360495	0.65966	307.99	0.11281	5.8474	4.99e-09	4.05e-08	Lmf1	lipase maturation factor 1
308173	0.65978	797.15	0.077349	8.5299	1.46e-17	2.56e-16	Kif13a	kinesin family member 13A
303008	0.66081	158.99	0.13623	4.8508	1.23e-06	7.16e-06	Rhbdf1	rhomboid 5 homolog 1
25613	0.66263	12723	0.048401	13.69	1.16e-42	7.78e-41	Ptprz1	"protein tyrosine phosphatase, receptor type Z1"
286919	0.66328	249.11	0.11131	5.9588	2.54e-09	2.11e-08	Cdk5rap2	CDK5 regulatory subunit associated protein 2
64086	0.6635	177.11	0.12867	5.1566	2.52e-07	1.63e-06	Csnk1g1	"casein kinase 1, gamma 1"
303823	0.66375	166.69	0.13305	4.9888	6.08e-07	3.74e-06	Map3k13	mitogen-activated protein kinase kinase kinase 13
25482	0.66424	356.8	0.098806	6.7227	1.78e-11	1.87e-10	Mras	muscle RAS oncogene homolog
313038	0.66452	1411.5	0.061165	10.865	1.7e-27	5.46e-26	Phc2	polyhomeotic homolog 2
25625	0.66541	262.23	0.1083	6.1444	8.03e-10	7.03e-09	Tnfrsf1a	TNF receptor superfamily member 1A
305831	0.66591	77.455	0.18693	3.5624	0.00036754	0.0013588	Atg14	autophagy related 14
302993	0.66716	7334.5	0.052744	12.649	1.13e-36	5.94e-35	Sox8	SRY-box transcription factor 8
116667	0.66764	552.56	0.086742	7.6968	1.39e-14	1.94e-13	Map3k1	mitogen-activated protein kinase kinase kinase 1
301388	0.66835	154.94	0.14257	4.688	2.76e-06	1.51e-05	Mfsd6	major facilitator superfamily domain containing 6
362419	0.67036	78.387	0.19984	3.3546	0.00079489	0.0026967	Tamm41	TAM41 mitochondrial translocator assembly and maintenance homolog
24791	0.67048	273.97	0.11302	5.9326	2.98e-09	2.47e-08	Sparc	secreted protein acidic and cysteine rich
316982	0.67116	298.85	0.11727	5.7232	1.05e-08	8.15e-08	Resf1	retroelement silencing factor 1
85497	0.67187	106.07	0.1704	3.943	8.05e-05	0.00033874	Klf15	Kruppel-like factor 15
361344	0.67333	46.858	0.24752	2.7203	0.0065231	0.017737	Mppe1	metallophosphoesterase 1
316258	0.67354	183.76	0.12892	5.2246	1.75e-07	1.16e-06	Cd2ap	CD2-associated protein
353233	0.67373	222.48	0.11632	5.7922	6.95e-09	5.53e-08	Nsmaf	neutral sphingomyelinase activation associated factor
305911	0.67446	193.42	0.13178	5.118	3.09e-07	1.98e-06	Zmym5	zinc finger MYM-type containing 5
362828	0.67691	1103.5	0.084089	8.0498	8.29e-16	1.27e-14	Sppl2b	signal peptide peptidase-like 2B
360928	0.67701	1024.6	0.17398	3.8912	9.97e-05	0.0004126	Dcun1d4	defective in cullin neddylation 1 domain containing 4
79127	0.67704	83.111	0.18683	3.6238	0.00029035	0.0010988	Dck	deoxycytidine kinase
307505	0.6779	605.41	0.080501	8.421	3.73e-17	6.41e-16	Ctnna1	catenin alpha 1
84598	0.67867	837.35	0.067893	9.9962	1.58e-23	3.98e-22	Jak1	Janus kinase 1
309696	0.67886	409.33	0.095968	7.0738	1.51e-12	1.74e-11	Bcr	BCR activator of RhoGEF and GTPase
58827	0.67938	54.155	0.21798	3.1167	0.001829	0.005765	Mest	mesoderm specific transcript
303968	0.68017	65.36	0.21733	3.1296	0.0017502	0.0055365	Ift57	intraflagellar transport 57
303382	0.68058	157.15	0.14459	4.7071	2.51e-06	1.39e-05	Rasl10b	"RAS-like, family 10, member B"
83824	0.68136	221.8	0.12559	5.4252	5.79e-08	4.1e-07	Cxxc4	CXXC finger protein 4
292028	0.68258	944.36	0.077368	8.8226	1.12e-18	2.08e-17	Kars	lysyl-tRNA synthetase
314140	0.68407	106.7	0.16289	4.1995	2.67e-05	0.00012311	LOC314140	ribose-phosphate pyrophosphokinase I -like
310659	0.68614	437.4	0.10013	6.8523	7.26e-12	7.9e-11	Rfx5	regulatory factor X5
499110	0.6863	94.884	0.17329	3.9604	7.48e-05	0.00031659	Zfp780b	zinc finger protein 780B
307579	0.68653	500.74	0.091107	7.5354	4.87e-14	6.37e-13	Zfp521	zinc finger protein 521
292199	0.68684	158.67	0.13455	5.1047	3.31e-07	2.12e-06	Kiaa0408L	Kiaa0408-like
83721	0.68736	404.25	0.086761	7.9225	2.33e-15	3.46e-14	Dvl1	dishevelled segment polarity protein 1
313866	0.68842	63.153	0.21178	3.2506	0.0011516	0.0037724	Plekhh2	"pleckstrin homology, MyTH4 and FERM domain containing H2"
83785	0.68883	694.52	0.089803	7.6704	1.71e-14	2.36e-13	Vegfa	vascular endothelial growth factor A
315088	0.68948	67.551	0.20117	3.4273	0.00060957	0.0021326	RGD1311188	similar to 1500031N24Rik protein
25738	0.69018	723.21	0.077803	8.8708	7.26e-19	1.37e-17	Plcg1	"phospholipase C, gamma 1"
311716	0.69031	293.9	0.11961	5.7712	7.87e-09	6.22e-08	Col20a1	collagen type XX alpha 1 chain
306204	0.6904	430.04	0.08995	7.6754	1.65e-14	2.28e-13	Flnb	filamin B
114244	0.69148	388.84	0.10946	6.3171	2.66e-10	2.48e-09	Hcn2	hyperpolarization activated cyclic nucleotide gated potassium and sodium channel 2
686779	0.69475	34.706	0.2722	2.5523	0.0107	0.027344	Caprin2	caprin family member 2
309804	0.69478	490.56	0.083692	8.3017	1.03e-16	1.7e-15	Cdk19	cyclin-dependent kinase 19
58983	0.69572	244.74	0.11417	6.0935	1.1e-09	9.53e-09	Rabggta	Rab geranylgeranyltransferase subunit alpha
498796	0.69639	46.158	0.2523	2.7602	0.0057769	0.01592	Fam107b	"family with sequence similarity 107, member B"
291610	0.69739	150.67	0.15036	4.6382	3.52e-06	1.9e-05	Spry4	sprouty RTK signaling antagonist 4
304601	0.698	1187.3	0.064058	10.896	1.2e-27	3.91e-26	Baz2a	"bromodomain adjacent to zinc finger domain, 2A"
307483	0.69917	225.68	0.13063	5.3522	8.69e-08	6.04e-07	Diaph1	diaphanous-related formin 1
29345	0.69949	41.876	0.24747	2.8266	0.0047045	0.013296	Serpinh1	serpin family H member 1
362515	0.70246	95.932	0.1781	3.9441	8.01e-05	0.00033743	Anks6	ankyrin repeat and sterile alpha motif domain containing 6
363915	0.70268	36.509	0.27078	2.595	0.0094579	0.024456	Tmem132c	transmembrane protein 132C
297604	0.70284	68.373	0.22676	3.0995	0.0019383	0.0060597	Ltbr	lymphotoxin beta receptor
293044	0.70302	178.85	0.13169	5.3385	9.37e-08	6.49e-07	Zfp710	zinc finger protein 710
307949	0.70414	185.18	0.13181	5.342	9.19e-08	6.38e-07	Pcnx2	pecanex 2
306274	0.70488	558.83	0.092958	7.5828	3.38e-14	4.51e-13	Ercc6	"ERCC excision repair 6, chromatin remodeling factor"
94188	0.70517	263.7	0.11348	6.214	5.17e-10	4.64e-09	Zfp423	zinc finger protein 423
362681	0.7052	175.23	0.13218	5.335	9.56e-08	6.61e-07	Pusl1	pseudouridine synthase like 1
58842	0.70559	214.22	0.12083	5.8393	5.24e-09	4.22e-08	Preb	prolactin regulatory element binding
304208	0.70636	155.04	0.14266	4.9512	7.38e-07	4.47e-06	Cers4	ceramide synthase 4
25720	0.70681	1611	0.062826	11.25	2.31e-29	8.27e-28	Tcf12	transcription factor 12
287564	0.70692	600.02	0.077348	9.1395	6.27e-20	1.26e-18	Tmem132e	transmembrane protein 132E
314690	0.70823	1044.7	0.071613	9.8897	4.62e-23	1.12e-21	Washc4	WASH complex subunit 4
83833	0.70825	158.98	0.13786	5.1375	2.78e-07	1.8e-06	Smarcd2	"SWI/SNF related, matrix associated, actin dependent regulator of chromatin, subfamily d, member 2"
302415	0.70844	79.39	0.18873	3.7537	0.00017425	0.00068678	Foxo4	forkhead box O4
362284	0.70985	281.56	0.10624	6.6817	2.36e-11	2.45e-10	Phactr3	phosphatase and actin regulator 3
315606	0.7101	1645.9	0.062416	11.377	5.45e-30	1.99e-28	Kmt2a	lysine methyltransferase 2A
500636	0.71122	1113.6	0.14578	4.8786	1.07e-06	6.3e-06	Rnf144a	ring finger protein 144A
293650	0.71153	46.874	0.24557	2.8974	0.0037622	0.010896	Tcirg1	"T-cell immune regulator 1, ATPase H+ transporting V0 subunit A3"
308843	0.71161	50.743	0.22998	3.0942	0.0019731	0.0061621	Tsku	"tsukushi, small leucine rich proteoglycan"
25406	0.712	189	0.13629	5.2242	1.75e-07	1.17e-06	Cd44	CD44 molecule (Indian blood group)
362665	0.71236	252.72	0.10761	6.62	3.59e-11	3.66e-10	Camta1	calmodulin binding transcription activator 1
29524	0.71278	157.8	0.14264	4.997	5.82e-07	3.6e-06	Limk2	LIM domain kinase 2
280670	0.71306	79.55	0.18333	3.8895	0.00010044	0.00041529	Lzts3	leucine zipper tumor suppressor family member 3
94172	0.71432	88.936	0.1723	4.1458	3.39e-05	0.00015213	Slc27a1	solute carrier family 27 member 1
308417	0.71468	161.5	0.14581	4.9016	9.5e-07	5.64e-06	Nectin2	nectin cell adhesion molecule 2
316009	0.71533	1463.6	0.07994	8.9483	3.61e-19	6.93e-18	Plxnb1	plexin B1
305848	0.71568	549.96	0.081671	8.763	1.9e-18	3.49e-17	Zfp219	zinc finger protein 219
302987	0.71573	111.95	0.15682	4.5641	5.02e-06	2.63e-05	Unkl	unk like zinc finger
363599	0.71715	288.15	0.10333	6.9403	3.91e-12	4.36e-11	Tnip1	TNFAIP3 interacting protein 1
246264	0.71735	104.11	0.16746	4.2836	1.84e-05	8.7e-05	Zfp382	zinc finger protein 382
140568	0.71799	161.26	0.14852	4.8343	1.34e-06	7.74e-06	Chst10	carbohydrate sulfotransferase 10
308134	0.71877	56.523	0.23589	3.0471	0.0023109	0.0070841	Tmem35a	transmembrane protein 35A
155812	0.71987	444.12	0.087032	8.2714	1.32e-16	2.17e-15	Trim9	tripartite motif-containing 9
60586	0.72043	472.76	0.095502	7.5436	4.57e-14	6e-13	Clcn4	chloride voltage-gated channel 4
289084	0.72044	359.11	0.095978	7.5062	6.08e-14	7.88e-13	RGD1309104	similar to RIKEN cDNA 1700025G04 gene
64186	0.72142	386.03	0.10527	6.8528	7.24e-12	7.88e-11	Ascl1	achaete-scute family bHLH transcription factor 1
361682	0.7218	430.75	0.088557	8.1507	3.62e-16	5.72e-15	Tssc4	tumor suppressing subtransferable candidate 4
298845	0.72205	113.53	0.16552	4.3622	1.29e-05	6.29e-05	Emilin1	elastin microfibril interfacer 1
300944	0.72223	465.63	0.10477	6.8934	5.45e-12	5.98e-11	Xrn1	5'-3' exoribonuclease 1
362036	0.72224	1559.7	0.05844	12.358	4.38e-35	2.1e-33	Ank2	ankyrin 2
303175	0.72428	275.39	0.12663	5.7198	1.07e-08	8.3e-08	Hist3h2ba	"histone cluster 3, H2ba"
297432	0.7248	62.476	0.2199	3.2961	0.00098047	0.003256	Abtb1	ankyrin repeat and BTB domain containing 1
296500	0.72558	45.534	0.24721	2.935	0.0033352	0.0098074	Dlx1	distal-less homeobox 1
302661	0.72755	51.241	0.23368	3.1134	0.0018493	0.0058215	Ofd1	"OFD1, centriole and centriolar satellite protein"
24213	0.72795	454.19	0.08897	8.1819	2.79e-16	4.49e-15	Atp1a3	ATPase Na+/K+ transporting subunit alpha 3
317377	0.72799	48.969	0.24487	2.973	0.0029488	0.008795	Ccdc120	coiled-coil domain containing 120
686323	0.72834	41.116	0.24637	2.9563	0.003114	0.0092167	Trip6	thyroid hormone receptor interactor 6
287126	0.72862	257.63	0.12421	5.8661	4.46e-09	3.65e-08	Mrps34	mitochondrial ribosomal protein S34
257645	0.729	111.18	0.15833	4.6044	4.14e-06	2.2e-05	Itgb5	integrin subunit beta 5
315047	0.73019	335.94	0.10013	7.2927	3.04e-13	3.71e-12	Laptm4b	lysosomal protein transmembrane 4 beta
306722	0.73034	68.913	0.19169	3.81	0.00013898	0.00055901	Dapk1	death associated protein kinase 1
307816	0.73124	57.677	0.22186	3.2959	0.00098111	0.003256	Tango6	transport and golgi organization 6 homolog
24407	0.73157	2030.2	0.058733	12.456	1.3e-35	6.5e-34	Grik5	glutamate ionotropic receptor kainate type subunit 5
360926	0.73176	164.77	0.15115	4.8412	1.29e-06	7.49e-06	Lnx1	ligand of numb-protein X 1
691335	0.73187	106.05	0.1658	4.4143	1.01e-05	5.03e-05	Septin6	septin 6
117284	0.73189	31.521	0.31197	2.346	0.018974	0.045124	Lrrc7	leucine rich repeat containing 7
25718	0.7327	368.31	0.094313	7.7688	7.92e-15	1.12e-13	Igf1r	insulin-like growth factor 1 receptor
78958	0.73291	46.992	0.24601	2.9792	0.0028898	0.0086434	Bcam	basal cell adhesion molecule (Lutheran blood group)
361015	0.73314	244.75	0.12572	5.8315	5.49e-09	4.41e-08	Atxn7	ataxin 7
314904	0.73414	82.661	0.18906	3.8831	0.00010315	0.00042502	Arhgef25	Rho guanine nucleotide exchange factor 25
58967	0.7344	322.58	0.11967	6.1371	8.4e-10	7.34e-09	Sfmbt1	Scm-like with four mbt domains 1
500690	0.73668	37.697	0.28123	2.6194	0.0088075	0.023041	Map3k9	mitogen-activated protein kinase kinase kinase 9
64619	0.73836	611.06	0.090491	8.1595	3.36e-16	5.33e-15	Zbtb18	zinc finger and BTB domain containing 18
315999	0.73919	64.102	0.20753	3.5618	0.00036827	0.0013609	Mon1a	"MON1 homolog A, secretory trafficking associated"
360254	0.7393	72.126	0.20003	3.6959	0.00021907	0.00084812	Brca2	"BRCA2, DNA repair associated"
313771	0.74073	45.56	0.2655	2.7899	0.0052717	0.014688	Cptp	ceramide-1-phosphate transfer protein
170924	0.742	341.72	0.10727	6.9169	4.62e-12	5.12e-11	Abcc4	ATP binding cassette subfamily C member 4
25031	0.74228	300.13	0.10881	6.8219	8.99e-12	9.71e-11	Plcb4	"phospholipase C, beta 4"
83718	0.74291	479.73	0.086252	8.6132	7.1e-18	1.27e-16	Clic4	chloride intracellular channel 4
170501	0.74295	1459.4	0.073325	10.132	3.97e-24	1.05e-22	Galnt10	polypeptide N-acetylgalactosaminyltransferase 10
301173	0.74386	164.44	0.12984	5.729	1.01e-08	7.88e-08	Plcl2	phospholipase C-like 2
81814	0.74536	2151.1	0.071593	10.411	2.2e-25	6.19e-24	Tmsb4x	"thymosin beta 4, X-linked"
360459	0.74599	173.78	0.13446	5.548	2.89e-08	2.13e-07	Bmerb1	bMERB domain containing 1
79225	0.7477	200.88	0.12415	6.0224	1.72e-09	1.46e-08	Hes5	hes family bHLH transcription factor 5
25398	0.74811	689.93	0.10188	7.3433	2.08e-13	2.58e-12	Cacna1a	calcium voltage-gated channel subunit alpha1 A
363259	0.74949	43.683	0.24814	3.0204	0.0025245	0.0076823	Obsl1	obscurin like cytoskeletal adaptor 1
310508	0.74984	78.955	0.18805	3.9875	6.68e-05	0.00028483	B3galnt1	"beta-1,3-N-acetylgalactosaminyltransferase 1 (globoside blood group)"
60383	0.75016	354.53	0.097233	7.7151	1.21e-14	1.7e-13	Rbck1	RANBP2-type and C3HC4-type zinc finger containing 1
140433	0.75032	87.239	0.17895	4.193	2.75e-05	0.00012648	Lama5	laminin subunit alpha 5
499669	0.75086	88.648	0.17429	4.3081	1.65e-05	7.88e-05	Celf3	"CUGBP, Elav-like family member 3"
288031	0.75115	49.594	0.24356	3.084	0.0020423	0.0063477	Fam43a	"family with sequence similarity 43, member A"
296469	0.75132	116.55	0.16338	4.5987	4.25e-06	2.26e-05	Nkain4	Sodium/potassium transporting ATPase interacting 4
24246	0.75324	395.78	0.090579	8.3158	9.11e-17	1.52e-15	Camk2d	calcium/calmodulin-dependent protein kinase II delta
362642	0.75369	36.682	0.28087	2.6834	0.0072881	0.019545	Slc66a1	solute carrier family 66 member 1
366214	0.75507	2268.1	0.059442	12.703	5.71e-37	3.01e-35	Nkx2-2	NK2 homeobox 2
170837	0.75518	327.06	0.11594	6.5134	7.35e-11	7.26e-10	Snrk	SNF related kinase
641315	0.75624	658.48	0.079378	9.527	1.62e-21	3.59e-20	Iffo2	intermediate filament family orphan 2
25558	0.75719	846.03	0.070207	10.785	4.05e-27	1.27e-25	Stxbp1	syntaxin binding protein 1
114638	0.75927	67.677	0.19399	3.9139	9.08e-05	0.00037808	Hps1	"HPS1, biogenesis of lysosomal organelles complex 3 subunit 1"
363115	0.76039	123.15	0.15437	4.9256	8.41e-07	5.04e-06	Slc9a9	solute carrier family 9 member A9
362824	0.76312	222.18	0.11937	6.3932	1.62e-10	1.55e-09	Mfsd12	major facilitator superfamily domain containing 12
299135	0.76334	80.769	0.18825	4.055	5.01e-05	0.00021887	Dhrs7	dehydrogenase/reductase 7
54296	0.76376	55.143	0.22279	3.4281	0.00060773	0.0021295	Rgs7	regulator of G-protein signaling 7
315510	0.76421	1967.7	0.12191	6.2687	3.64e-10	3.34e-09	Igsf9b	"immunoglobulin superfamily, member 9B"
365583	0.76431	125.59	0.16037	4.7659	1.88e-06	1.06e-05	Dse	dermatan sulfate epimerase
500394	0.76767	60.644	0.22285	3.4447	0.00057165	0.0020193	Sntg1	"syntrophin, gamma 1"
305633	0.77043	53.549	0.23013	3.3479	0.00081435	0.0027588	Antxr2	ANTXR cell adhesion molecule 2
116484	0.77416	642.48	0.091768	8.4361	3.28e-17	5.66e-16	Txn1	thioredoxin 1
100911597	0.77545	1853	0.079762	9.722	2.43e-22	5.6e-21	Myh9	"myosin, heavy chain 9, non-muscle"
25267	0.77572	3007.7	0.069686	11.132	8.8e-29	3.07e-27	Pdgfra	platelet derived growth factor receptor alpha
307251	0.7766	147.78	0.14543	5.3399	9.3e-08	6.45e-07	Rnf165	ring finger protein 165
140588	0.77717	29.386	0.29877	2.6013	0.0092884	0.024102	Gli3	GLI family zinc finger 3
362377	0.77793	296.49	0.10616	7.3276	2.34e-13	2.89e-12	Herc3	HECT and RLD domain containing E3 ubiquitin protein ligase 3
317268	0.77822	63.351	0.20458	3.804	0.00014236	0.00057117	Arx	aristaless related homeobox
100360914	0.77891	202.15	0.12444	6.2592	3.87e-10	3.53e-09	Fbxw7	F-box and WD repeat domain containing 7
291526	0.77932	34.745	0.27255	2.8594	0.0042442	0.012142	Poli	DNA polymerase iota
116679	0.7797	148.96	0.14757	5.2836	1.27e-07	8.62e-07	Cgrrf1	cell growth regulator with ring finger domain 1
85243	0.77996	159.13	0.15029	5.1899	2.1e-07	1.39e-06	Pik3cb	"phosphatidylinositol-4,5-bisphosphate 3-kinase, catalytic subunit beta"
302920	0.77996	66.636	0.2154	3.6209	0.00029354	0.00111	Rbfox1	RNA binding fox-1 homolog 1
287949	0.78031	28.315	0.29315	2.6618	0.0077716	0.020669	Scarf2	"scavenger receptor class F, member 2"
315759	0.78045	60.814	0.21189	3.6833	0.00023024	0.00088742	Igdcc3	"immunoglobulin superfamily, DCC subclass, member 3"
364858	0.7807	617.83	0.083238	9.3792	6.65e-21	1.43e-19	Stk32a	serine/threonine kinase 32A
50672	0.78099	517.18	0.08067	9.6813	3.62e-22	8.26e-21	Ednrb	endothelin receptor type B
117269	0.7823	418.36	0.086788	9.014	1.99e-19	3.86e-18	Rps6ka2	ribosomal protein S6 kinase A2
305826	0.78359	277.88	0.10372	7.5548	4.2e-14	5.53e-13	Samd4a	sterile alpha motif domain containing 4A
297096	0.78467	175.42	0.12982	6.0443	1.5e-09	1.28e-08	Snx10	sorting nexin 10
362002	0.78535	482.16	0.085226	9.2149	3.12e-20	6.43e-19	Rnf115	ring finger protein 115
287522	0.78537	376.38	0.10047	7.8172	5.4e-15	7.76e-14	Smg6	SMG6 nonsense mediated mRNA decay factor
297570	0.78747	73.868	0.19588	4.0201	5.82e-05	0.00025122	Pex26	peroxisomal biogenesis factor 26
287441	0.78842	234.53	0.12381	6.3682	1.91e-10	1.81e-09	Zbtb4	zinc finger and BTB domain containing 4
83628	0.7886	29.724	0.31181	2.5291	0.011434	0.028996	Cd82	Cd82 molecule
192348	0.78917	196.4	0.12432	6.3478	2.18e-10	2.05e-09	Fnbp1	formin binding protein 1
315880	0.79072	64.558	0.20805	3.8006	0.00014437	0.00057803	Tbc1d2b	"TBC1 domain family, member 2B"
312563	0.79155	233.05	0.12227	6.4739	9.55e-11	9.34e-10	Prickle2	prickle planar cell polarity protein 2
114490	0.79194	122.95	0.15606	5.0747	3.88e-07	2.46e-06	Cited2	"Cbp/p300-interacting transactivator, with Glu/Asp-rich carboxy-terminal domain, 2"
113948	0.79209	91.872	0.18254	4.3392	1.43e-05	6.93e-05	Bbs2	Bardet-Biedl syndrome 2
360646	0.79423	146.83	0.14533	5.4649	4.63e-08	3.31e-07	Limd2	LIM domain containing 2
362876	0.79506	176.14	0.1446	5.4984	3.83e-08	2.78e-07	Ppfia2	PTPRF interacting protein alpha 2
363162	0.79707	39.303	0.26061	3.0585	0.0022241	0.0068621	Cmc1	C-x(9)-C motif containing 1
313644	0.79771	2615.1	0.067682	11.786	4.6e-32	1.83e-30	Rap1gap	Rap1 GTPase-activating protein
307446	0.79926	310.72	0.10823	7.3847	1.53e-13	1.91e-12	Ythdc2	YTH domain containing 2
309962	0.79928	155.68	0.13652	5.8546	4.78e-09	3.88e-08	Pde8b	phosphodiesterase 8B
102555274	0.79996	97.703	0.17309	4.6215	3.81e-06	2.04e-05	Zfp853	zinc finger protein 853
309532	0.80018	908.88	0.074582	10.729	7.45e-27	2.3e-25	Atad1	"ATPase family, AAA domain containing 1"
171043	0.80083	74.377	0.19631	4.0794	4.51e-05	0.00019884	Fbxo32	F-box protein 32
246144	0.80125	55.817	0.22745	3.5228	0.00042703	0.0015524	Il3ra	interleukin 3 receptor subunit alpha
680404	0.8016	112.3	0.18547	4.3219	1.55e-05	7.44e-05	C1ql3	complement C1q like 3
310760	0.802	644.95	0.079622	10.073	7.3e-24	1.89e-22	Cttnbp2nl	CTTNBP2 N-terminal like
362279	0.80665	89.497	0.17631	4.5751	4.76e-06	2.51e-05	Pard6b	par-6 family cell polarity regulator beta
303577	0.80682	68.48	0.20018	4.0305	5.56e-05	0.00024143	Acbd4	acyl-CoA binding domain containing 4
170898	0.80735	124.14	0.15506	5.2069	1.92e-07	1.27e-06	Tmlhe	"trimethyllysine hydroxylase, epsilon"
301013	0.80754	129.05	0.15197	5.3136	1.07e-07	7.36e-07	Shisa5	shisa family member 5
29278	0.80933	604.03	0.075436	10.729	7.47e-27	2.3e-25	Lasp1	LIM and SH3 protein 1
63840	0.80963	106.48	0.16288	4.9706	6.67e-07	4.07e-06	Per2	period circadian regulator 2
679811	0.81118	356.72	0.095762	8.4707	2.44e-17	4.23e-16	Tmem131l	transmembrane 131 like
246249	0.81501	47.236	0.24483	3.3289	0.00087203	0.0029387	Arhgap4	Rho GTPase activating protein 4
362884	0.81559	249.87	0.11954	6.823	8.91e-12	9.64e-11	Tmbim4	transmembrane BAX inhibitor motif containing 4
116635	0.81568	490.04	0.093015	8.7693	1.8e-18	3.31e-17	Scg3	secretogranin III
307901	0.81597	87.465	0.18115	4.5043	6.66e-06	3.4e-05	Meak7	"MTOR associated protein, eak-7 homolog"
29744	0.81745	50.243	0.23078	3.5422	0.00039684	0.0014565	Sema6c	semaphorin 6C
500261	0.81927	545.58	0.087681	9.3437	9.3e-21	1.98e-19	Magi1	"membrane associated guanylate kinase, WW and PDZ domain containing 1"
25473	0.81933	24.346	0.33441	2.4501	0.014282	0.035131	Lamb2	laminin subunit beta 2
312255	0.81955	245.51	0.10973	7.4689	8.08e-14	1.03e-12	Slc37a3	"solute carrier family 37, member 3"
312257	0.81993	128.22	0.15136	5.417	6.06e-08	4.28e-07	Dennd2a	DENN domain containing 2A
311183	0.81998	694.06	0.094018	8.7215	2.74e-18	4.97e-17	Fnbp4	formin binding protein 4
362399	0.82105	394.77	0.089817	9.1414	6.16e-20	1.24e-18	Zxdc	ZXD family zinc finger C
316395	0.82108	193.97	0.12859	6.3852	1.71e-10	1.63e-09	Hecw2	"HECT, C2 and WW domain containing E3 ubiquitin protein ligase 2"
378467	0.82271	36.659	0.28186	2.9188	0.0035134	0.010268	Tmem159	transmembrane protein 159
81818	0.82349	318.01	0.1114	7.3919	1.45e-13	1.81e-12	Vim	vimentin
312301	0.82356	42.022	0.24943	3.3018	0.00096057	0.0032033	Zfp956	zinc finger protein 956
83727	0.82367	149.98	0.14101	5.8411	5.18e-09	4.19e-08	Fbn1	fibrillin 1
289094	0.82407	259.33	0.25296	3.2577	0.0011232	0.0036894	Hmcn1	hemicentin 1
29138	0.82507	470.27	0.096449	8.5545	1.18e-17	2.08e-16	Bsn	bassoon (presynaptic cytomatrix protein)
363450	0.82612	90.369	0.17604	4.6928	2.7e-06	1.48e-05	Ftsj1	FtsJ RNA 2'-O-methyltransferase 1
84357	0.82626	156.5	0.14466	5.7116	1.12e-08	8.66e-08	Sh3kbp1	SH3 domain-containing kinase-binding protein 1
286974	0.8276	346.12	0.12319	6.7182	1.84e-11	1.93e-10	Chst15	carbohydrate sulfotransferase 15
299521	0.82775	35.992	0.28368	2.918	0.0035233	0.010287	Camkmt	calmodulin-lysine N-methyltransferase
362719	0.82779	329.5	0.10385	7.9713	1.57e-15	2.36e-14	Asap2	"ArfGAP with SH3 domain, ankyrin repeat and PH domain 2"
308777	0.8295	548.26	0.083287	9.9595	2.29e-23	5.7e-22	Ap3b2	adaptor related protein complex 3 subunit beta 2
363447	0.83242	3218.5	0.069855	11.916	9.72e-33	4.07e-31	Tspan7	tetraspanin 7
64023	0.83557	156.79	0.13927	5.9996	1.98e-09	1.66e-08	Masp1	mannan-binding lectin serine peptidase 1
305888	0.83862	47.388	0.24776	3.3847	0.00071245	0.0024508	Zfhx2	zinc finger homeobox 2
24418	0.83886	95.08	0.20266	4.1393	3.48e-05	0.00015605	Grm5	glutamate metabotropic receptor 5
361651	0.84315	144.01	0.14858	5.6747	1.39e-08	1.07e-07	Prrt2	proline-rich transmembrane protein 2
497940	0.84462	28.103	0.32452	2.6026	0.0092507	0.024011	LOC497940	similar to RIKEN cDNA 2810408A11
24655	0.84473	141.1	0.15091	5.5974	2.18e-08	1.64e-07	Plcd1	"phospholipase C, delta 1"
361223	0.84606	224.57	0.14162	5.9741	2.31e-09	1.93e-08	Fgd3	"FYVE, RhoGEF and PH domain containing 3"
292820	0.84607	187.26	0.12753	6.6342	3.26e-11	3.34e-10	Zfp536	zinc finger protein 536
290635	0.84668	56.492	0.22464	3.769	0.00016391	0.00064897	Mvb12a	multivesicular body subunit 12A
311786	0.84833	122.87	0.1596	5.3152	1.07e-07	7.32e-07	Traf2	Tnf receptor-associated factor 2
289180	0.84921	71.564	0.19804	4.2881	1.8e-05	8.54e-05	Gpr161	G protein-coupled receptor 161
367763	0.8497	198.56	0.1354	6.2755	3.48e-10	3.2e-09	Tmem164	transmembrane protein 164
300015	0.85003	110.07	0.16922	5.0233	5.08e-07	3.17e-06	Them6	thioesterase superfamily member 6
83764	0.85136	236.29	0.1199	7.1006	1.24e-12	1.44e-11	Flot2	flotillin 2
498834	0.85552	76.845	0.1891	4.5241	6.06e-06	3.12e-05	Myo7b	myosin VIIb
360903	0.85756	713.04	0.08309	10.321	5.67e-25	1.57e-23	Fgfrl1	fibroblast growth factor receptor-like 1
500526	0.85907	121.24	0.15958	5.3832	7.32e-08	5.13e-07	Mknk1	MAPK interacting serine/threonine kinase 1
24484	0.86065	98.438	0.176	4.8901	1.01e-06	5.96e-06	Igfbp3	insulin-like growth factor binding protein 3
100362124	0.86085	263.43	0.11061	7.7827	7.1e-15	1.01e-13	Ift140	intraflagellar transport 140
306628	0.86141	218.08	0.11618	7.4143	1.22e-13	1.54e-12	Col4a2	collagen type IV alpha 2 chain
313052	0.86171	1224.8	0.070006	12.309	8.08e-35	3.82e-33	Epb41	erythrocyte membrane protein band 4.1
293050	0.86184	862.21	0.093088	9.2583	2.08e-20	4.33e-19	Abhd2	abhydrolase domain containing 2
288512	0.86185	252.04	0.11817	7.2933	3.02e-13	3.7e-12	Elfn1	extracellular leucine-rich repeat and fibronectin type III domain containing 1
300517	0.86211	363.47	0.095133	9.0621	1.28e-19	2.52e-18	Hepacam	hepatic and glial cell adhesion molecule
298655	0.86217	77.187	0.20941	4.1171	3.84e-05	0.0001706	H6pd	hexose-6-phosphate dehydrogenase (glucose 1-dehydrogenase)
311311	0.86251	410.1	0.091308	9.4462	3.51e-21	7.65e-20	Meis2	Meis homeobox 2
307482	0.86361	23.587	0.34397	2.5107	0.012048	0.030319	Fchsd1	FCH and double SH3 domains 1
362842	0.86536	83.931	0.19804	4.3697	1.24e-05	6.09e-05	Syde1	synapse defective Rho GTPase homolog 1
25308	0.86539	145.9	0.15404	5.618	1.93e-08	1.46e-07	Cstb	cystatin B
291565	0.86634	38.608	0.26159	3.3118	0.00092697	0.0031021	Afap1l1	actin filament associated protein 1-like 1
29182	0.86659	74.423	0.19791	4.3788	1.19e-05	5.87e-05	Cdh22	cadherin 22
114858	0.87298	292.75	0.11679	7.4747	7.74e-14	9.91e-13	Shc3	SHC adaptor protein 3
685611	0.87301	115.84	0.16695	5.2292	1.7e-07	1.14e-06	Phldb2	"pleckstrin homology-like domain, family B, member 2"
94338	0.87334	207	0.1211	7.212	5.52e-13	6.56e-12	Smpd3	sphingomyelin phosphodiesterase 3
100911519	0.87409	32.076	0.29608	2.9522	0.0031553	0.0093185	LOC100911519	p53-induced protein with a death domain-like
303882	0.87474	2881.3	0.13345	6.5549	5.57e-11	5.59e-10	Tnk2	"tyrosine kinase, non-receptor, 2"
300215	0.87481	84.07	0.19517	4.4823	7.38e-06	3.73e-05	Lmbr1l	limb development membrane protein 1-like
305811	0.87523	230.88	0.1304	6.7118	1.92e-11	2.01e-10	Rcor2	REST corepressor 2
362115	0.87558	128.58	0.16918	5.1755	2.27e-07	1.49e-06	Niban2	niban apoptosis regulator 2
295707	0.87617	177.18	0.12979	6.7509	1.47e-11	1.56e-10	Tnks1bp1	tankyrase 1 binding protein 1
408223	0.87621	1499.3	0.083518	10.491	9.48e-26	2.72e-24	Usp54	ubiquitin specific peptidase 54
309243	0.87717	794.81	0.088636	9.8963	4.32e-23	1.05e-21	Vps13a	vacuolar protein sorting 13 homolog A
260326	0.87745	585.02	0.096154	9.1255	7.14e-20	1.43e-18	Adgrg1	adhesion G protein-coupled receptor G1
498741	0.8776	23.085	0.33843	2.5931	0.0095112	0.024574	Mboat1	membrane bound O-acyltransferase domain containing 1
64015	0.87798	496.95	0.082713	10.615	2.54e-26	7.59e-25	Khdrbs3	"KH RNA binding domain containing, signal transduction associated 3"
25523	0.88008	188.17	0.13008	6.7659	1.33e-11	1.41e-10	Prkg2	protein kinase cGMP-dependent 2
102549710	0.88069	147.45	0.15924	5.5305	3.19e-08	2.34e-07	Samd11	sterile alpha motif domain containing 11
60371	0.88129	229.85	0.11246	7.8366	4.63e-15	6.73e-14	Birc2	baculoviral IAP repeat-containing 2
287989	0.884	139.97	0.14591	6.0583	1.38e-09	1.18e-08	Ephb3	Eph receptor B3
308443	0.88493	42.652	0.26116	3.3885	0.0007028	0.002422	B9d2	B9 domain containing 2
59075	0.88516	258.48	0.11653	7.5959	3.06e-14	4.1e-13	Grk5	G protein-coupled receptor kinase 5
316369	0.88584	70.514	0.19552	4.5307	5.88e-06	3.04e-05	Nck2	NCK adaptor protein 2
83722	0.88637	117.34	0.15328	5.7827	7.35e-09	5.83e-08	Plk2	polo-like kinase 2
360992	0.88691	185	0.13229	6.7042	2.03e-11	2.11e-10	Pnpt1	polyribonucleotide nucleotidyltransferase 1
500909	0.88874	227.71	0.12251	7.2543	4.04e-13	4.87e-12	Ccdc134	coiled-coil domain containing 134
54243	0.88931	121.49	0.15181	5.858	4.68e-09	3.82e-08	Cr1l	complement C3b/C4b receptor 1 like
305349	0.89097	49.39	0.2472	3.6043	0.00031305	0.0011777	Wdr19	WD repeat domain 19
289095	0.89103	279.94	0.11341	7.8567	3.94e-15	5.78e-14	Nmnat2	nicotinamide nucleotide adenylyltransferase 2
300228	0.89601	1231.9	0.073061	12.264	1.42e-34	6.54e-33	Lima1	LIM domain and actin binding 1
366064	0.89618	114.26	0.15895	5.6381	1.72e-08	1.31e-07	B3galt1	"Beta-1,3-galactosyltransferase 1"
299636	0.89855	93.983	0.17296	5.195	2.05e-07	1.35e-06	Tle2	"TLE family member 2, transcriptional corepressor"
303004	0.90029	86.466	0.18831	4.7809	1.75e-06	9.92e-06	Pgap6	post-glycosylphosphatidylinositol attachment to proteins 6
25272	0.9007	210.11	0.13772	6.5401	6.15e-11	6.15e-10	Mapk10	mitogen activated protein kinase 10
317376	0.90284	196.52	0.13184	6.8481	7.48e-12	8.13e-11	Tfe3	transcription factor binding to IGHM enhancer 3
361153	0.90349	26.315	0.321	2.8146	0.0048839	0.013739	Fam149a	"family with sequence similarity 149, member A"
360715	0.90448	20.111	0.376	2.4055	0.016148	0.039102	Boc	"BOC cell adhesion associated, oncogene regulated"
503035	0.90483	474.49	0.11085	8.1624	3.29e-16	5.21e-15	Tmem229b	transmembrane protein 229B
192351	0.90554	96.897	0.17018	5.3209	1.03e-07	7.1e-07	Fbxo6	F-box protein 6
299824	0.9056	55.077	0.23311	3.8849	0.00010238	0.00042243	Tbc1d30	"TBC1 domain family, member 30"
500280	0.90792	813.55	0.084518	10.742	6.44e-27	2e-25	Lrrn1	leucine rich repeat neuronal 1
305253	0.91181	101.74	0.17923	5.0874	3.63e-07	2.31e-06	Adamts3	"ADAM metallopeptidase with thrombospondin type 1, motif 3"
500258	0.91393	40.705	0.25359	3.604	0.00031337	0.0011785	RGD1560289	similar to chromosome 3 open reading frame 20
298267	0.9146	163.37	0.13646	6.7025	2.05e-11	2.13e-10	Cachd1	cache domain containing 1
303693	0.91745	153.38	0.16195	5.6649	1.47e-08	1.13e-07	Mgat5b	"alpha-1,6-mannosylglycoprotein 6-beta-N-acetylglucosaminyltransferase B"
313413	0.91904	549.42	0.093624	9.8163	9.58e-23	2.28e-21	Sgip1	SH3GL interacting endocytic adaptor 1
679875	0.91915	28.433	0.32938	2.7905	0.0052619	0.014668	Magel2	MAGE family member L2
498309	0.91997	162.82	0.13791	6.6709	2.54e-11	2.62e-10	Vash2	vasohibin 2
363256	0.92118	44.723	0.24503	3.7594	0.00017029	0.00067198	Speg	striated muscle enriched protein kinase
100049583	0.92334	71.378	0.20598	4.4827	7.37e-06	3.73e-05	Trex1	three prime repair exonuclease 1
301045	0.92526	34.085	0.31128	2.9724	0.0029547	0.0088099	Cmtm8	CKLF-like MARVEL transmembrane domain containing 8
291403	0.92579	176.13	0.13449	6.8838	5.83e-12	6.38e-11	Zadh2	"zinc binding alcohol dehydrogenase, domain containing 2"
171357	0.92654	2096.8	0.06209	14.923	2.35e-50	2.13e-48	Ptprg	"protein tyrosine phosphatase, receptor type, G"
619574	0.92929	179.86	0.134	6.9349	4.06e-12	4.53e-11	Cybc1	cytochrome b-245 chaperone 1
29602	0.93101	150.43	0.14127	6.5904	4.39e-11	4.44e-10	Ptgfrn	prostaglandin F2 receptor inhibitor
304669	0.93168	40.631	0.2742	3.3979	0.00067917	0.002349	Hook2	hook microtubule-tethering protein 2
360635	0.93323	76.778	0.1885	4.9509	7.39e-07	4.48e-06	Etv4	ETS variant transcription factor 4
25621	0.93363	26.673	0.32042	2.9138	0.003571	0.010411	Cd81	Cd81 molecule
306022	0.93388	893.07	0.073315	12.738	3.64e-37	1.94e-35	Fndc3a	fibronectin type III domain containing 3a
299202	0.93749	24.332	0.32855	2.8534	0.0043254	0.012341	Rps6kl1	ribosomal protein S6 kinase-like 1
684122	0.93767	147.32	0.14365	6.5276	6.69e-11	6.66e-10	Asap3	"ArfGAP with SH3 domain, ankyrin repeat and PH domain 3"
192215	0.93773	22.423	0.35133	2.6691	0.0076065	0.020273	Slc9a5	solute carrier family 9 member A5
295219	0.93787	69.665	0.21887	4.2851	1.83e-05	8.65e-05	Slc27a3	solute carrier family 27 member 3
314349	0.93817	82.727	0.20085	4.6711	3e-06	1.63e-05	Ston2	stonin 2
360697	0.93829	144.98	0.1501	6.251	4.08e-10	3.71e-09	Ifngr2	interferon gamma receptor 2
81736	0.94803	240.9	0.12342	7.6813	1.57e-14	2.18e-13	Nfkb1	nuclear factor kappa B subunit 1
24530	0.94812	192.82	0.13903	6.8195	9.14e-12	9.86e-11	Lcat	lecithin cholesterol acyltransferase
500837	0.94815	115.43	0.16511	5.7427	9.32e-09	7.28e-08	Helb	DNA helicase B
301516	0.94838	38.475	0.27455	3.4543	0.0005518	0.0019571	Stk36	serine/threonine kinase 36
312504	0.94994	43.314	0.26637	3.5662	0.00036218	0.001341	Fbxo41	F-box protein 41
296757	0.95168	41.106	0.27759	3.4284	0.00060713	0.0021282	Napepld	N-acyl phosphatidylethanolamine phospholipase D
362956	0.95221	80.399	0.18591	5.1219	3.03e-07	1.95e-06	Triobp	TRIO and F-actin binding protein
63994	0.95289	209.27	0.1364	6.9862	2.82e-12	3.19e-11	Arhgap17	Rho GTPase activating protein 17
58851	0.95431	393.2	0.099317	9.6087	7.34e-22	1.66e-20	Nr1h2	"nuclear receptor subfamily 1, group H, member 2"
301525	0.95439	28.803	0.30899	3.0887	0.0020101	0.0062619	Glb1l	"galactosidase, beta 1-like"
362051	0.95466	424.29	0.090655	10.531	6.24e-26	1.82e-24	Lmo4	LIM domain only 4
317599	0.95529	105.75	0.16257	5.8762	4.2e-09	3.44e-08	Atp11c	ATPase phospholipid transporting 11C
316507	0.9559	66.58	0.20705	4.6167	3.9e-06	2.08e-05	Shd	src homology 2 domain-containing transforming protein D
310552	0.95606	138.47	0.15154	6.3089	2.81e-10	2.61e-09	Sfrp2	secreted frizzled-related protein 2
290364	0.95691	1049.9	0.078001	12.268	1.35e-34	6.25e-33	Itm2b	integral membrane protein 2B
29340	0.95765	226.11	0.1231	7.7794	7.29e-15	1.04e-13	Prkce	"protein kinase C, epsilon"
305972	0.95911	61.457	0.23142	4.1445	3.41e-05	0.00015291	Zfp395	zinc finger protein 395
296621	0.95999	32.436	0.30284	3.17	0.0015246	0.0048874	Phyhd1	phytanoyl-CoA dioxygenase domain containing 1
310519	0.9601	400.49	0.094561	10.153	3.21e-24	8.55e-23	Slitrk3	"SLIT and NTRK-like family, member 3"
685405	0.964	479.09	0.086223	11.18	5.09e-29	1.8e-27	Fam53c	"family with sequence similarity 53, member C"
360488	0.96436	462.04	0.089527	10.772	4.68e-27	1.46e-25	Flywch1	FLYWCH-type zinc finger 1
291044	0.96541	112.48	0.17306	5.5786	2.42e-08	1.81e-07	Nedd9	"neural precursor cell expressed, developmentally down-regulated 9"
24451	0.96808	25.582	0.34642	2.7945	0.0051981	0.014499	Hmox1	heme oxygenase 1
314306	0.96975	47.755	0.24702	3.9258	8.64e-05	0.00036114	Mideas	mitotic deacetylase associated SANT domain protein
85425	0.9715	210.11	0.13056	7.4412	9.98e-14	1.26e-12	Tdrd7	tudor domain containing 7
25692	0.97211	62.597	0.23062	4.2152	2.5e-05	0.00011552	Plat	"plasminogen activator, tissue type"
313125	0.97336	96.593	0.17647	5.5158	3.47e-08	2.53e-07	Bach2	BTB domain and CNC homolog 2
171070	0.97402	36.884	0.26689	3.6495	0.00026274	0.0010026	Ptpn21	"protein tyrosine phosphatase, non-receptor type 21"
84009	0.97471	408.45	0.093552	10.419	2.03e-25	5.74e-24	Kalrn	"kalirin, RhoGEF kinase"
362734	0.97568	23.265	0.3613	2.7005	0.0069242	0.018695	Stxbp6	syntaxin binding protein 6
362107	0.97599	158.09	0.14187	6.8796	6e-12	6.56e-11	Aif1l	allograft inflammatory factor 1-like
360945	0.97728	19.193	0.39272	2.4885	0.012829	0.03205	Sel1l3	SEL1L family member 3
29157	0.97764	132.81	0.1499	6.5219	6.94e-11	6.89e-10	Ccng2	cyclin G2
287637	0.97811	109.76	0.16567	5.9041	3.55e-09	2.91e-08	Samd14	sterile alpha motif domain containing 14
300880	0.97955	52.02	0.25365	3.8618	0.00011256	0.00046201	Cep162	centrosomal protein 162
393088	0.98294	765.19	0.083183	11.817	3.21e-32	1.29e-30	393088	NA
29758	0.98306	55.207	0.2241	4.3868	1.15e-05	5.68e-05	St6galnac3	"ST6 N-acetylgalactosaminide alpha-2,6-sialyltransferase 3"
29376	0.98764	936.15	0.094362	10.466	1.23e-25	3.52e-24	Irs2	insulin receptor substrate 2
361104	0.98779	2167	0.076875	12.849	8.68e-38	4.79e-36	Zcchc24	zinc finger CCHC-type containing 24
686117	0.98822	117.56	0.16446	6.0088	1.87e-09	1.58e-08	Meis1	Meis homeobox 1
501795	0.98991	146.42	0.14235	6.954	3.55e-12	3.97e-11	Prr36	proline rich 36
641603	0.99155	45.179	0.26645	3.7213	0.0001982	0.00077322	Slc41a3	"solute carrier family 41, member 3"
293144	0.99172	87.493	0.1824	5.4371	5.42e-08	3.84e-07	Pold3	"DNA polymerase delta 3, accessory subunit"
140929	0.99219	189.96	0.12665	7.834	4.72e-15	6.86e-14	Pde7b	phosphodiesterase 7B
304822	0.99234	31.145	0.30173	3.2888	0.0010061	0.0033274	Pkp1	plakophilin 1
501164	0.993	36.185	0.27836	3.5673	0.0003607	0.0013366	Cdk5r2	cyclin-dependent kinase 5 regulatory subunit 2
311502	0.99366	215.26	0.13376	7.4289	1.09e-13	1.38e-12	Kiz	kizuna centrosomal protein
81810	0.99521	32.734	0.28931	3.4399	0.00058183	0.0020477	Tgfbr2	"transforming growth factor, beta receptor 2"
294043	0.9956	357.17	0.11268	8.8358	9.94e-19	1.86e-17	Sorcs3	sortilin-related VPS10 domain containing receptor 3
24514	0.99835	518.7	0.093135	10.719	8.25e-27	2.51e-25	Jak2	Janus kinase 2
305451	1.0015	24.667	0.3317	3.0192	0.0025345	0.0077077	Tnip2	TNFAIP3 interacting protein 2
304884	1.0027	43.662	0.28128	3.5648	0.00036413	0.0013477	Tor3a	"torsin family 3, member A"
286979	1.0041	32.277	0.29422	3.4126	0.00064354	0.0022403	Zfp455	zinc finger protein 455
306004	1.0048	193.74	0.13111	7.6641	1.8e-14	2.47e-13	Rhobtb2	Rho-related BTB domain containing 2
362530	1.0048	168.59	0.13496	7.4452	9.68e-14	1.22e-12	Akna	AT-hook transcription factor
25327	1.0064	116.77	0.16451	6.1178	9.49e-10	8.24e-09	Kcnc1	potassium voltage-gated channel subfamily C member 1
81778	1.0069	30.743	0.2954	3.4087	0.00065277	0.0022699	S100a10	S100 calcium binding protein A10
364910	1.0089	540.97	0.087243	11.564	6.26e-31	2.38e-29	Sall3	spalt-like transcription factor 3
307309	1.0091	70.866	0.19402	5.2009	1.98e-07	1.31e-06	Sncaip	"synuclein, alpha interacting protein"
310695	1.0095	37.798	0.28449	3.5483	0.00038773	0.0014274	Kirrel1	kirre like nephrin family adhesion molecule 1
313438	1.0112	95.95	0.1731	5.8416	5.17e-09	4.18e-08	Dock11	dedicator of cytokinesis 11
362524	1.0112	16.168	0.4058	2.4918	0.012711	0.031797	Ptpn3	"protein tyrosine phosphatase, non-receptor type 3"
85250	1.0127	21.683	0.37687	2.6873	0.0072035	0.019346	Col5a2	collagen type V alpha 2 chain
294235	1.0179	21.046	0.36576	2.783	0.0053862	0.014985	Ier3	immediate early response 3
309656	1.0183	815.79	0.082183	12.39	2.95e-35	1.45e-33	Cmtr1	cap methyltransferase 1
502091	1.0185	218.89	0.14572	6.9891	2.77e-12	3.13e-11	Rnf122	ring finger protein 122
363087	1.0191	1468.4	0.087683	11.623	3.17e-31	1.22e-29	Vps13c	vacuolar protein sorting 13 homolog C
361275	1.0201	24.635	0.3413	2.989	0.0027989	0.0084055	Bend7	BEN domain containing 7
361796	1.0202	371.86	0.10886	9.3719	7.13e-21	1.53e-19	Abhd16a	abhydrolase domain containing 16A
292073	1.0218	106.59	0.18194	5.6161	1.95e-08	1.48e-07	Galns	galactosamine (N-acetyl)-6-sulfatase
306117	1.0247	86.282	0.18124	5.6542	1.57e-08	1.2e-07	Tbc1d4	"TBC1 domain family, member 4"
94340	1.0278	301.43	0.11165	9.2055	3.4e-20	6.98e-19	Acsl5	acyl-CoA synthetase long-chain family member 5
246118	1.0286	697.97	0.087359	11.774	5.31e-32	2.1e-30	Tubb3	"tubulin, beta 3 class III"
500711	1.0286	84.037	0.18754	5.4848	4.14e-08	2.98e-07	Ppp4r4	"protein phosphatase 4, regulatory subunit 4"
307913	1.0294	387.07	0.091708	11.225	3.06e-29	1.09e-27	Gse1	Gse1 coiled-coil protein
171010	1.0308	99.564	0.18695	5.5137	3.51e-08	2.56e-07	Ppp1r14c	"protein phosphatase 1, regulatory (inhibitor) subunit 14c"
266729	1.0326	261.16	0.1121	9.2114	3.22e-20	6.63e-19	Dab1	DAB adaptor protein 1
304496	1.0349	68.322	0.23278	4.4456	8.76e-06	4.38e-05	Orai1	ORAI calcium release-activated calcium modulator 1
25757	1.0354	113.55	0.18221	5.6824	1.33e-08	1.02e-07	Cpt1a	carnitine palmitoyltransferase 1A
687001	1.0376	120.99	0.15374	6.7495	1.48e-11	1.57e-10	Hdac9	histone deacetylase 9
317553	1.039	121.64	0.16254	6.3924	1.63e-10	1.56e-09	Il1rapl1	interleukin 1 receptor accessory protein-like 1
81521	1.0414	207.7	0.12734	8.1776	2.9e-16	4.63e-15	Msn	moesin
312787	1.0425	56.738	0.22294	4.676	2.92e-06	1.6e-05	Gpr19	G protein-coupled receptor 19
306487	1.0447	97.794	0.17824	5.861	4.6e-09	3.75e-08	Mtus1	microtubule associated scaffold protein 1
83684	1.0449	38.756	0.2637	3.9625	7.42e-05	0.00031408	Tpbg	trophoblast glycoprotein
363522	1.0465	22.844	0.35706	2.9308	0.0033807	0.009926	Dnase1l1	deoxyribonuclease 1-like 1
361159	1.0479	182.78	0.13196	7.9406	2.01e-15	3e-14	Eri1	exoribonuclease 1
84607	1.0505	101.95	0.17493	6.0053	1.91e-09	1.61e-08	Socs2	suppressor of cytokine signaling 2
298894	1.0554	42.152	0.25478	4.1426	3.43e-05	0.00015405	Mycn	"MYCN proto-oncogene, bHLH transcription factor"
298676	1.0555	23.022	0.34864	3.0274	0.0024671	0.0075291	Morn1	MORN repeat containing 1
685781	1.0562	83.681	0.18517	5.7038	1.17e-08	9.05e-08	Ddr2	discoidin domain receptor tyrosine kinase 2
362871	1.0582	44.995	0.2557	4.1384	3.5e-05	0.00015656	Elk3	ETS transcription factor ELK3
498533	1.0585	17.143	0.40279	2.6279	0.008591	0.02253	Fam167a	"family with sequence similarity 167, member A"
140694	1.0586	338.93	0.11297	9.3701	7.25e-21	1.55e-19	Dnm1	dynamin 1
315135	1.0586	249.44	0.11631	9.1019	8.88e-20	1.76e-18	Sun2	Sad1 and UNC84 domain containing 2
117041	1.0612	427.11	0.096903	10.951	6.59e-28	2.2e-26	Nln	neurolysin
305816	1.0616	548.28	0.084273	12.597	2.19e-36	1.13e-34	Ddhd1	DDHD domain containing 1
287606	1.064	94.65	0.17721	6.0045	1.92e-09	1.62e-08	Septin4	septin 4
360640	1.0648	66.061	0.21206	5.0213	5.13e-07	3.2e-06	Map3k14	mitogen-activated protein kinase kinase kinase 14
315732	1.0658	18.513	0.39552	2.6946	0.0070474	0.018974	Uaca	uveal autoantigen with coiled-coil domains and ankyrin repeats
305120	1.0678	155.54	0.15099	7.0716	1.53e-12	1.76e-11	Rpap2	RNA polymerase II associated protein 2
252961	1.0678	40.2	0.26667	4.0043	6.22e-05	0.00026713	Tank	TRAF family member-associated NFKB activator
363974	1.0701	47.034	0.25128	4.2585	2.06e-05	9.64e-05	Nckap5	NCK-associated protein 5
64358	1.0709	98.581	0.19851	5.3946	6.87e-08	4.83e-07	Kcna6	potassium voltage-gated channel subfamily A member 6
25695	1.0712	37.218	0.275	3.8954	9.8e-05	0.00040578	Cebpd	CCAAT/enhancer binding protein delta
316356	1.0729	34.736	0.28226	3.8011	0.00014407	0.00057708	Mfsd9	major facilitator superfamily domain containing 9
312309	1.0742	276.73	0.11342	9.4707	2.78e-21	6.08e-20	Zfp775	zinc finger protein 775
300668	1.0745	229.65	0.12342	8.7067	3.13e-18	5.66e-17	Dpagt1	dolichyl-phosphate N-acetylglucosaminephosphotransferase 1
25469	1.0745	17.206	0.42689	2.517	0.011837	0.029844	Kcna4	potassium voltage-gated channel subfamily A member 4
297682	1.0748	52.385	0.23849	4.5066	6.59e-06	3.36e-05	Dusp16	dual specificity phosphatase 16
362391	1.0752	299.76	0.10515	10.226	1.52e-24	4.1e-23	Mxd1	max dimerization protein 1
116600	1.0761	23.223	0.33989	3.166	0.0015456	0.0049448	Cacnb2	calcium voltage-gated channel auxiliary subunit beta 2
362271	1.0771	372.77	0.10046	10.721	8.12e-27	2.48e-25	Elmo2	engulfment and cell motility 2
309586	1.0777	364.14	0.10106	10.664	1.5e-26	4.54e-25	Trim26	tripartite motif-containing 26
298992	1.0792	1046.7	0.088491	12.195	3.29e-34	1.5e-32	Nova1	NOVA alternative splicing regulator 1
25565	1.0792	625.02	0.10769	10.021	1.23e-23	3.11e-22	Tle4	"TLE family member 4, transcriptional corepressor"
311836	1.0794	67.644	0.21499	5.0209	5.14e-07	3.21e-06	Ntng2	netrin G2
80841	1.0796	1358.7	0.1292	8.3558	6.5e-17	1.1e-15	Fabp7	fatty acid binding protein 7
54319	1.0803	72.326	0.20504	5.269	1.37e-07	9.29e-07	Ezr	ezrin
24649	1.081	18.693	0.37793	2.8602	0.0042332	0.012121	Pim1	"Pim-1 proto-oncogene, serine/threonine kinase"
302642	1.0885	619.65	0.085413	12.744	3.36e-37	1.81e-35	Sat1	spermidine/spermine N1-acetyl transferase 1
312981	1.092	43.189	0.24424	4.4709	7.79e-06	3.92e-05	Asph	aspartate-beta-hydroxylase
24781	1.0929	42.073	0.24836	4.4005	1.08e-05	5.35e-05	Slc4a3	solute carrier family 4 member 3
79253	1.0929	26.174	0.3461	3.1578	0.0015894	0.0050731	Avil	advillin
297801	1.0939	223.84	0.12442	8.7922	1.47e-18	2.72e-17	Xkr4	XK related 4
301261	1.0939	188.99	0.13514	8.0948	5.74e-16	8.97e-15	Enpp4	ectonucleotide pyrophosphatase/phosphodiesterase 4
361034	1.0991	515.49	0.091261	12.043	2.1e-33	9.35e-32	Arhgef40	Rho guanine nucleotide exchange factor 40
81527	1.102	61.34	0.21838	5.0465	4.5e-07	2.83e-06	Nrp2	neuropilin 2
25620	1.1022	50.792	0.2385	4.6216	3.81e-06	2.04e-05	Crem	cAMP responsive element modulator
292680	1.1024	36.269	0.28378	3.8847	0.00010245	0.00042253	Ccdc61	coiled-coil domain containing 61
360904	1.1032	126.6	0.16932	6.5153	7.25e-11	7.18e-10	Idua	alpha-L-iduronidase
305454	1.1037	196.42	0.13463	8.1986	2.43e-16	3.93e-15	Zfyve28	zinc finger FYVE-type containing 28
299897	1.1039	313.07	0.10486	10.527	6.48e-26	1.89e-24	Trps1	transcriptional repressor GATA binding 1
619580	1.1082	160.28	0.15892	6.9736	3.09e-12	3.47e-11	Ctps2	CTP synthase 2
362275	1.1092	397.06	0.093148	11.908	1.07e-32	4.48e-31	B4galt5	"beta-1,4-galactosyltransferase 5"
308807	1.1095	22.556	0.3584	3.0956	0.0019639	0.0061357	Prss23	serine protease 23
362564	1.1098	52.045	0.2435	4.5576	5.17e-06	2.71e-05	Bend5	BEN domain containing 5
108351806	1.1136	59.369	0.22009	5.06	4.19e-07	2.65e-06	Znf660	zinc finger protein 660
312812	1.114	357.22	0.10122	11.006	3.59e-28	1.22e-26	Eps8	epidermal growth factor receptor pathway substrate 8
310806	1.1151	42.114	0.27535	4.0499	5.12e-05	0.00022328	Cdc14a	cell division cycle 14A
25197	1.1162	659.05	0.076907	14.514	9.88e-48	8.18e-46	St6gal1	"ST6 beta-galactoside alpha-2,6-sialyltransferase 1"
311287	1.1215	20.12	0.36852	3.0434	0.0023394	0.0071575	Ano3	anoctamin 3
307248	1.1219	182.76	0.12863	8.7219	2.74e-18	4.97e-17	Pstpip2	proline-serine-threonine phosphatase-interacting protein 2
689613	1.1223	21.725	0.3854	2.9122	0.0035894	0.010462	Mtmr11	myotubularin related protein 11
363989	1.1229	95.016	0.18214	6.1654	7.03e-10	6.21e-09	Phlda3	"pleckstrin homology-like domain, family A, member 3"
24831	1.1238	155.76	0.15179	7.4038	1.32e-13	1.66e-12	Thrb	thyroid hormone receptor beta
308739	1.1242	282.2	0.11201	10.036	1.05e-23	2.69e-22	Rgma	repulsive guidance molecule BMP co-receptor a
58954	1.1247	217.23	0.11824	9.5121	1.87e-21	4.12e-20	Klf6	Kruppel-like factor 6
309419	1.1265	143.71	0.14116	7.9798	1.47e-15	2.21e-14	Pip5k1b	phosphatidylinositol-4-phosphate 5-kinase type 1 beta
29415	1.1266	130.13	0.15685	7.1823	6.86e-13	8.11e-12	S1pr2	sphingosine-1-phosphate receptor 2
689852	1.1301	301.75	0.10305	10.966	5.55e-28	1.86e-26	Psmf1	proteasome inhibitor subunit 1
80850	1.1319	143.37	0.14926	7.5831	3.37e-14	4.5e-13	Gng2	G protein subunit gamma 2
361745	1.1328	670.76	0.0852	13.295	2.46e-40	1.5e-38	Smarca2	"SWI/SNF related, matrix associated, actin dependent regulator of chromatin, subfamily a, member 2"
100912393	1.1349	445.93	0.10501	10.808	3.16e-27	1.01e-25	LOC100912393	mRNA-decapping enzyme 2-like
79429	1.1359	106.08	0.1812	6.2688	3.64e-10	3.34e-09	Pdgfc	platelet derived growth factor C
305152	1.1367	97.002	0.18718	6.073	1.26e-09	1.08e-08	Aff1	"AF4/FMR2 family, member 1"
299637	1.1377	38.729	0.27965	4.0682	4.74e-05	0.0002079	Tle6	"TLE family member 6, subcortical maternal complex member"
83619	1.1413	25.737	0.32425	3.5198	0.00043191	0.0015678	Nfe2l2	"nuclear factor, erythroid 2-like 2"
296787	1.1442	55.164	0.24254	4.7177	2.39e-06	1.32e-05	Sema3c	semaphorin 3C
305156	1.146	275.56	0.12385	9.253	2.18e-20	4.55e-19	Arhgap24
287622	1.1462	17.815	0.39265	2.9191	0.0035105	0.010263	Tom1l1	target of myb1 like 1 membrane trafficking protein
290749	1.15	338.46	0.10361	11.1	1.26e-28	4.36e-27	Irf2	interferon regulatory factor 2
619550	1.154	26.373	0.33423	3.4528	0.00055477	0.0019669	Gpr153	G protein-coupled receptor 153
56646	1.1553	20.655	0.38282	3.0178	0.0025465	0.0077375	Lgals1	galectin 1
316035	1.1586	390.09	0.097579	11.873	1.63e-32	6.63e-31	Cmtm6	CKLF-like MARVEL transmembrane domain containing 6
303304	1.1597	299.6	0.10276	11.286	1.54e-29	5.57e-28	Sgsm2	small G protein signaling modulator 2
361857	1.1626	23.82	0.35761	3.251	0.0011499	0.003768	Traf3ip2	Traf3 interacting protein 2
83527	1.1645	668.87	0.076698	15.182	4.63e-52	4.54e-50	Dbnl	drebrin-like
362733	1.1652	411.13	0.090197	12.918	3.55e-38	1.99e-36	Etv1	ETS variant transcription factor 1
302965	1.1668	20.004	0.3953	2.9518	0.0031595	0.009328	Tnfrsf12a	TNF receptor superfamily member 12A
307829	1.1673	147.21	0.14484	8.0596	7.66e-16	1.18e-14	Zfhx3	zinc finger homeobox 3
50594	1.1685	94.183	0.17967	6.5036	7.84e-11	7.74e-10	Nbl1	"NBL1, DAN family BMP antagonist"
25315	1.1688	35.356	0.2798	4.1774	2.95e-05	0.00013439	Ephx1	epoxide hydrolase 1
684015	1.171	19.776	0.37766	3.1006	0.0019311	0.0060413	Ankmy1	ankyrin repeat and MYND domain containing 1
688811	1.1717	217.62	0.12312	9.5164	1.79e-21	3.97e-20	Slc25a28	solute carrier family 25 member 28
313170	1.1743	40.443	0.27344	4.2946	1.75e-05	8.33e-05	Kif24	kinesin family member 24
307189	1.1747	29.356	0.30463	3.8561	0.00011521	0.00047088	Nebl	nebulette
315055	1.1762	35.707	0.2794	4.2098	2.56e-05	0.00011804	Dennd3	DENN domain containing 3
300225	1.1767	107.04	0.17331	6.7894	1.13e-11	1.21e-10	Fmnl3	formin-like 3
313409	1.1776	20.033	0.40693	2.8939	0.003805	0.01101	Dnajc6	DnaJ heat shock protein family (Hsp40) member C6
305367	1.1806	72.489	0.20299	5.8161	6.02e-09	4.8e-08	Arap2	"ArfGAP with RhoGAP domain, ankyrin repeat and PH domain 2"
315696	1.1811	110.77	0.1634	7.2285	4.88e-13	5.85e-12	Snx33	sorting nexin 33
54234	1.1834	183.81	0.14375	8.2327	1.83e-16	2.99e-15	Cacna1e	calcium voltage-gated channel subunit alpha1 E
257648	1.1844	383.41	0.10726	11.043	2.37e-28	8.06e-27	Cacna1b	calcium voltage-gated channel subunit alpha1 B
29686	1.1848	21.258	0.35229	3.3632	0.00077052	0.0026224	Scn1b	sodium voltage-gated channel beta subunit 1
308444	1.1869	27.874	0.32054	3.7028	0.0002132	0.00082736	Axl	Axl receptor tyrosine kinase
84582	1.1872	131.37	0.15535	7.6419	2.14e-14	2.91e-13	Hdac7	histone deacetylase 7
100158223	1.1874	39.463	0.27629	4.2978	1.73e-05	8.21e-05	Zfp786	zinc finger protein 786
365345	1.1905	17.893	0.43913	2.711	0.0067071	0.018191	Cyb5r2	cytochrome b5 reductase 2
266611	1.1914	569.37	0.085979	13.857	1.15e-43	8.07e-42	Ptpn9	"protein tyrosine phosphatase, non-receptor type 9"
303016	1.1924	170.34	0.16326	7.3039	2.8e-13	3.44e-12	Crebrf	CREB3 regulatory factor
294804	1.1934	38.724	0.2698	4.4231	9.73e-06	4.84e-05	Rai14	retinoic acid induced 14
300802	1.1934	15.297	0.42451	2.8112	0.0049363	0.013878	Aph1b	"aph-1 homolog B, gamma secretase subunit"
286910	1.1946	26.797	0.34856	3.4274	0.0006094	0.0021326	Smim3	small integral membrane protein 3
24518	1.1973	575.38	0.08001	14.965	1.25e-50	1.15e-48	Jund	"JunD proto-oncogene, AP-1 transcription factor subunit"
65272	1.1999	134.17	0.15911	7.5414	4.65e-14	6.1e-13	Kcnk10	potassium two pore domain channel subfamily K member 10
690000	1.2016	98.24	0.17262	6.961	3.38e-12	3.78e-11	LOC690000	similar to CG3740-PA
311039	1.2019	261.17	0.11721	10.255	1.13e-24	3.08e-23	Galnt13	polypeptide N-acetylgalactosaminyltransferase 13
362788	1.2022	363.75	0.10106	11.896	1.24e-32	5.16e-31	Traf3	Tnf receptor-associated factor 3
245980	1.2025	375.29	0.098132	12.254	1.59e-34	7.31e-33	Nr2f6	"nuclear receptor subfamily 2, group F, member 6"
361686	1.2026	270.77	0.12145	9.9016	4.1e-23	9.98e-22	Osbpl5	oxysterol binding protein-like 5
116545	1.2059	18.247	0.39566	3.0479	0.0023048	0.0070697	Pou6f1	POU class 6 homeobox 1
679890	1.2069	482.09	0.10719	11.259	2.08e-29	7.49e-28	Gpkow	G patch domain and KOW motifs
83805	1.2073	1021.2	0.088399	13.658	1.81e-42	1.2e-40	Src	"SRC proto-oncogene, non-receptor tyrosine kinase"
311328	1.2082	244.56	0.11195	10.792	3.76e-27	1.18e-25	Rmdn3	regulator of microtubule dynamics 3
304150	1.21	361.35	0.10529	11.492	1.45e-30	5.42e-29	Usp25	ubiquitin specific peptidase 25
29276	1.2109	103.94	0.17135	7.0666	1.59e-12	1.82e-11	Csrp1	cysteine and glycine-rich protein 1
500430	1.2129	67.53	0.23233	5.2207	1.78e-07	1.19e-06	Ankrd6	ankyrin repeat domain 6
362962	1.2168	16.577	0.41751	2.9144	0.0035634	0.010396	Cbx7	chromobox 7
681178	1.225	39.926	0.27559	4.4448	8.8e-06	4.4e-05	Pcgf5	polycomb group ring finger 5
362861	1.2273	214.81	0.12359	9.9309	3.05e-23	7.5e-22	Slc41a2	solute carrier family 41 member 2
65210	1.2284	150.55	0.17024	7.2154	5.38e-13	6.4e-12	Cyp2j4	"cytochrome P450, family 2, subfamily j, polypeptide 4"
60449	1.2324	13.93	0.4885	2.5229	0.01164	0.029424	Gnb3	G protein subunit beta 3
361705	1.2335	241.64	0.11883	10.38	3.05e-25	8.49e-24	Cnih2	cornichon family AMPA receptor auxiliary protein 2
363081	1.2355	359.14	0.10306	11.987	4.13e-33	1.76e-31	Igdcc4	"immunoglobulin superfamily, DCC subclass, member 4"
432358	1.2356	130.43	0.15603	7.9192	2.39e-15	3.55e-14	Elavl4	ELAV like RNA binding protein 4
499254	1.2377	45.916	0.2496	4.9589	7.09e-07	4.3e-06	Tmc7	transmembrane channel-like 7
297481	1.2379	53.784	0.23294	5.3144	1.07e-07	7.34e-07	Eif4e3	eukaryotic translation initiation factor 4E family member 3
259273	1.247	121.99	0.17182	7.2573	3.95e-13	4.78e-12	Kcnq5	potassium voltage-gated channel subfamily Q member 5
25372	1.2483	28.208	0.3251	3.8397	0.00012316	0.00050043	Grk3	G protein-coupled receptor kinase 3
366474	1.2521	1765.1	0.20699	6.0491	1.46e-09	1.24e-08	Col16a1	collagen type XVI alpha 1 chain
362182	1.255	495.33	0.18481	6.7907	1.12e-11	1.2e-10	Rcn1	reticulocalbin 1
286973	1.2555	74.871	0.20674	6.0727	1.26e-09	1.08e-08	Elavl2	ELAV like RNA binding protein 2
306886	1.2583	258.6	0.13478	9.3357	1e-20	2.13e-19	Ripk1	receptor interacting serine/threonine kinase 1
290644	1.2586	20.959	0.39002	3.2271	0.0012506	0.0040651	Ifi30	"IFI30, lysosomal thiol reductase"
362580	1.2604	17.939	0.38906	3.2396	0.0011969	0.0039072	Ccdc30	coiled-coil domain containing 30
303836	1.2605	80.153	0.19395	6.4991	8.08e-11	7.96e-10	Bcl6	"BCL6, transcription repressor"
689314	1.2609	60.013	0.22405	5.628	1.82e-08	1.38e-07	Mapk11	mitogen-activated protein kinase 11
292657	1.2634	44.934	0.28022	4.5086	6.53e-06	3.33e-05	Slc1a5	solute carrier family 1 member 5
500364	1.2683	65.079	0.22667	5.5952	2.2e-08	1.66e-07	Sspn	sarcospan
685472	1.2698	541.54	0.092723	13.694	1.1e-42	7.41e-41	Lrrtm2	leucine rich repeat transmembrane neuronal 2
245979	1.2713	93.711	0.18297	6.9485	3.69e-12	4.12e-11	Lmo1	LIM domain only 1
499497	1.2722	17.454	0.40184	3.166	0.0015452	0.0049448	Mef2c	myocyte enhancer factor 2C
304176	1.2773	75.41	0.1991	6.4152	1.41e-10	1.35e-09	MGC95208	similar to 4930453N24Rik protein
79252	1.2792	15.502	0.42432	3.0146	0.0025732	0.0078088	Adamts1	"ADAM metallopeptidase with thrombospondin type 1 motif, 1"
25682	1.2812	451.18	0.099171	12.919	3.51e-38	1.98e-36	Ppard	peroxisome proliferator-activated receptor delta
292710	1.2841	44.292	0.26691	4.811	1.5e-06	8.64e-06	Ethe1	"ETHE1, persulfide dioxygenase"
24171	1.2843	201.01	0.12557	10.227	1.5e-24	4.05e-23	Add2	adducin 2
300025	1.285	124.64	0.15517	8.2812	1.22e-16	2.01e-15	Ly6h	lymphocyte antigen 6 family member H
499630	1.2878	18.727	0.38457	3.3487	0.00081203	0.0027529	RGD1565059	similar to hypothetical protein E130311K13
303233	1.2894	426.18	0.12202	10.567	4.23e-26	1.24e-24	Cfap52	cilia and flagella associated protein 52
85267	1.2904	1030.1	0.085739	15.05	3.44e-51	3.2e-49	Slc24a3	solute carrier family 24 member 3
316327	1.2918	91.463	0.182	7.0978	1.27e-12	1.47e-11	Arid5a	AT-rich interaction domain 5A
29461	1.2941	23.542	0.36859	3.5109	0.00044665	0.0016146	Vgf	VGF nerve growth factor inducible
81635	1.2959	1184.6	0.085425	15.17	5.55e-52	5.39e-50	Adar	"adenosine deaminase, RNA-specific"
58919	1.3028	1234.1	0.075705	17.209	2.27e-66	3.4e-64	Ccnd1	cyclin D1
310635	1.3054	382.87	0.10862	12.017	2.88e-33	1.25e-31	Arhgef2	Rho/Rac guanine nucleotide exchange factor 2
59107	1.3082	18.611	0.37645	3.4752	0.00051052	0.0018221	Ltbp1	latent transforming growth factor beta binding protein 1
293042	1.3105	85.635	0.18514	7.0783	1.46e-12	1.68e-11	Sema4b	semaphorin 4B
24842	1.3108	874.26	0.071543	18.322	5.5e-75	1.12e-72	Tp53	tumor protein p53
83525	1.3123	680.39	0.10288	12.756	2.9e-37	1.57e-35	Ogfr	opioid growth factor receptor
24260	1.3124	38.095	0.29021	4.5222	6.12e-06	3.15e-05	Chrm3	"cholinergic receptor, muscarinic 3"
114851	1.3146	217.07	0.1449	9.0724	1.16e-19	2.3e-18	Cdkn1a	cyclin-dependent kinase inhibitor 1A
364386	1.317	303.17	0.21344	6.1704	6.81e-10	6.04e-09	Rnf31	ring finger protein 31
311437	1.3175	339	0.10598	12.431	1.77e-35	8.81e-34	Rassf2	Ras association domain family member 2
93667	1.3203	716.39	0.075219	17.553	5.66e-69	8.92e-67	Olfm1	olfactomedin 1
24660	1.3205	141.23	0.16068	8.2183	2.06e-16	3.34e-15	Pmp22	peripheral myelin protein 22
54268	1.3265	28.051	0.321	4.1324	3.59e-05	0.00016042	Mapk4	mitogen-activated protein kinase 4
79426	1.3269	27.066	0.32288	4.1095	3.96e-05	0.00017614	Zfp36	zinc finger protein 36
685925	1.3278	50.026	0.23964	5.541	3.01e-08	2.21e-07	Rsl1	regulator of sex limited protein 1
29344	1.3329	353.84	0.10828	12.31	8.04e-35	3.82e-33	Zfp36l1	"zinc finger protein 36, C3H type-like 1"
364878	1.3345	36.691	0.29568	4.5133	6.38e-06	3.27e-05	Marchf3	membrane associated ring-CH-type finger 3
305835	1.3409	269.73	0.11156	12.019	2.83e-33	1.24e-31	Peli2	pellino E3 ubiquitin protein ligase family member 2
298199	1.3431	28.242	0.32207	4.1701	3.04e-05	0.00013827	Plin2	perilipin 2
290673	1.3478	1224.8	0.066742	20.194	1.11e-90	4.09e-88	Atp13a1	ATPase 13A1
100362710	1.3485	37.223	0.2681	5.0297	4.91e-07	3.08e-06	Tiam2	TIAM Rac1 associated GEF 2
298732	1.3496	126.29	0.15123	8.9241	4.49e-19	8.54e-18	Glis1	GLIS family zinc finger 1
314442	1.3523	1184.2	0.071002	19.046	7.1e-81	1.79e-78	Wars1	tryptophanyl-tRNA synthetase 1
312937	1.3542	292.07	0.12714	10.651	1.73e-26	5.2e-25	Cyld	CYLD lysine 63 deubiquitinase
501110	1.3628	69.751	0.21563	6.3198	2.62e-10	2.44e-09	Gsta6	glutathione S-transferase alpha 6
54702	1.3632	24.646	0.35487	3.8414	0.00012233	0.00049746	Egln3	egl-9 family hypoxia-inducible factor 3
361689	1.3692	20.289	0.37831	3.6193	0.00029544	0.0011168	Unc93b1	"unc-93 homolog B1, TLR signaling regulator"
303019	1.3705	181.25	0.14293	9.5885	8.94e-22	2.01e-20	Neurl1b	neuralized E3 ubiquitin protein ligase 1B
81680	1.3784	348.71	0.097463	14.143	2.07e-45	1.54e-43	Lifr	LIF receptor subunit alpha
362900	1.3791	480.04	0.08984	15.351	3.48e-53	3.63e-51	Rnf19a	"ring finger protein 19A, RBR E3 ubiquitin protein ligase"
309728	1.3834	137.99	0.15485	8.9335	4.13e-19	7.86e-18	Arid5b	AT-rich interaction domain 5B
26989	1.3894	429.02	0.09995	13.901	6.24e-44	4.41e-42	Cadps	calcium dependent secretion activator
29179	1.3902	20.017	0.42219	3.2928	0.000992	0.0032887	Syn2	synapsin II
24356	1.3911	392.57	0.18568	7.4919	6.79e-14	8.76e-13	Ets1	"ETS proto-oncogene 1, transcription factor"
313244	1.3915	295.51	0.10688	13.02	9.45e-39	5.44e-37	Frmpd1	FERM and PDZ domain containing 1
310448	1.4006	116.99	0.16464	8.5069	1.79e-17	3.11e-16	Igsf10	"immunoglobulin superfamily, member 10"
304297	1.4025	120.8	0.16036	8.746	2.21e-18	4.03e-17	Sdk1	sidekick cell adhesion molecule 1
25740	1.4085	54.861	0.24056	5.8551	4.77e-09	3.88e-08	Gnaz	G protein subunit alpha z
60587	1.4136	57.694	0.21997	6.4266	1.3e-10	1.25e-09	Dusp4	dual specificity phosphatase 4
314322	1.4217	84.293	0.19313	7.3613	1.82e-13	2.26e-12	Fos	"Fos proto-oncogene, AP-1 transcription factor subunit"
686081	1.4229	75.688	0.20543	6.9264	4.32e-12	4.8e-11	B3galt2	"Beta-1,3-galactosyltransferase 2"
307351	1.4303	36.672	0.3019	4.7377	2.16e-06	1.21e-05	Tubb6	"tubulin, beta 6 class V"
310178	1.4325	635.18	0.082995	17.261	9.32e-67	1.44e-64	Myo10	myosin X
307801	1.442	26.608	0.34777	4.1466	3.37e-05	0.00015168	Gfod2	glucose-fructose oxidoreductase domain containing 2
117140	1.4437	480.63	0.096703	14.93	2.11e-50	1.93e-48	Hivep1	HIVEP zinc finger 1
305687	1.4446	236.06	0.11817	12.225	2.3e-34	1.05e-32	Zfp503	zinc finger protein 503
288057	1.4485	9.52	0.57153	2.5344	0.011263	0.028615	Mylk	myosin light chain kinase
25468	1.4512	262.99	0.12164	11.931	8.17e-33	3.44e-31	Kcna2	potassium voltage-gated channel subfamily A member 2
25481	1.4543	15.233	0.48214	3.0165	0.0025575	0.0077654	Mmp11	matrix metallopeptidase 11
252929	1.4553	28.024	0.33099	4.3968	1.1e-05	5.44e-05	Ctsz	cathepsin Z
360606	1.4665	15.685	0.43295	3.3872	0.00070604	0.0024323	Itga3	integrin subunit alpha 3
500818	1.4677	51.367	0.23541	6.2348	4.52e-10	4.09e-09	Rfx4	regulatory factor X4
312320	1.4708	519.93	0.097512	15.083	2.08e-51	1.96e-49	Igf2bp3	insulin-like growth factor 2 mRNA binding protein 3
29721	1.4728	422.44	0.10409	14.149	1.89e-45	1.43e-43	Hivep2	human immunodeficiency virus type I enhancer binding protein 2
246246	1.4732	45.277	0.25499	5.7773	7.59e-09	6.01e-08	Pnpla7	patatin-like phospholipase domain containing 7
171438	1.4761	47.875	0.2568	5.7483	9.02e-09	7.07e-08	Crtac1	cartilage acidic protein 1
315019	1.4785	62.821	0.22427	6.5924	4.33e-11	4.38e-10	315019	NA
360549	1.4789	184.24	0.13928	10.619	2.44e-26	7.31e-25	Plscr3	phospholipid scramblase 3
29644	1.4806	135.36	0.16867	8.7778	1.67e-18	3.08e-17	Ptpn5	"protein tyrosine phosphatase, non-receptor type 5"
293546	1.4854	300.33	0.11477	12.942	2.61e-38	1.48e-36	Gprc5b	"G protein-coupled receptor, class C, group 5, member B"
501145	1.4881	21.627	0.37644	3.9531	7.71e-05	0.00032551	Satb2	SATB homeobox 2
308865	1.4894	34.613	0.29712	5.013	5.36e-07	3.33e-06	Atg16l2	autophagy related 16-like 2
293057	1.4942	106.32	0.17704	8.4396	3.18e-17	5.5e-16	Whamm	"WASP homolog associated with actin, golgi membranes and microtubules"
25484	1.5028	34.415	0.28754	5.2264	1.73e-07	1.15e-06	Myo1e	myosin IE
85264	1.5059	73.213	0.20109	7.4884	6.97e-14	8.97e-13	Abcg1	ATP binding cassette subfamily G member 1
290877	1.5071	146.23	0.15303	9.8479	7e-23	1.68e-21	Tmem255b	transmembrane protein 255B
246325	1.5104	11.679	0.51991	2.9051	0.0036713	0.010675	Kcnh8	potassium voltage-gated channel subfamily H member 8
58935	1.5145	899.77	0.097287	15.567	1.22e-54	1.36e-52	Gas6	growth arrest specific 6
54320	1.5152	63.505	0.22341	6.7824	1.18e-11	1.26e-10	Pdpn	podoplanin
363195	1.5167	199.16	0.13571	11.176	5.35e-29	1.88e-27	Gtpbp2	GTP binding protein 2
29256	1.518	43.564	0.26026	5.8327	5.45e-09	4.38e-08	Oprl1	opioid related nociceptin receptor 1
311055	1.5189	539	0.089889	16.898	4.68e-64	6.32e-62	Tanc1	"tetratricopeptide repeat, ankyrin repeat and coiled-coil containing 1"
54261	1.524	24.035	0.36475	4.1782	2.94e-05	0.00013409	Kcnn1	potassium calcium-activated channel subfamily N member 1
29380	1.5247	163.02	0.13861	11	3.81e-28	1.28e-26	Phlda1	"pleckstrin homology-like domain, family A, member 1"
301059	1.5249	30.09	0.33321	4.5763	4.73e-06	2.5e-05	Myd88	"MYD88, innate immune signal transduction adaptor"
296731	1.5279	672.66	0.085005	17.974	3.12e-72	5.64e-70	Nub1	negative regulator of ubiquitin-like proteins 1
116663	1.5329	214.92	0.13048	11.748	7.23e-32	2.84e-30	Dusp6	dual specificity phosphatase 6
289392	1.5336	324.23	0.11121	13.79	2.91e-43	1.99e-41	Plxna2	plexin A2
84402	1.5394	169.15	0.14114	10.907	1.07e-27	3.51e-26	Sfrp1	secreted frizzled-related protein 1
304987	1.5432	28.328	0.32538	4.7427	2.11e-06	1.18e-05	Aim2	absent in melanoma 2
24771	1.5459	32.356	0.33482	4.617	3.89e-06	2.08e-05	Sdc4	syndecan 4
29364	1.5495	981.86	0.082199	18.85	2.92e-79	7e-77	Cd47	Cd47 molecule
311726	1.5504	1277.7	0.17714	8.7523	2.09e-18	3.83e-17	Pcmtd2	protein-L-isoaspartate (D-aspartate) O-methyltransferase domain containing 2
100362113	1.5642	333.4	0.10675	14.653	1.29e-48	1.1e-46	LOC100362113	Fas apoptotic inhibitory molecule
362924	1.5684	17.83	0.4014	3.9074	9.33e-05	0.00038783	St3gal1	"ST3 beta-galactoside alpha-2,3-sialyltransferase 1"
297720	1.5709	19.301	0.42381	3.7066	0.00021009	0.00081565	Casc1	cancer susceptibility 1
304741	1.5746	13.753	0.44316	3.553	0.00038085	0.0014042	Tfcp2l1	transcription factor CP2-like 1
498189	1.5752	20.734	0.38313	4.1115	3.93e-05	0.00017476	Srrm4	serine/arginine repetitive matrix 4
312652	1.5796	72.333	0.20183	7.8263	5.03e-15	7.23e-14	Plxnd1	plexin D1
500131	1.5799	91.303	0.19583	8.0679	7.15e-16	1.11e-14	Creb5	cAMP responsive element binding protein 5
286894	1.5803	37.468	0.28849	5.4779	4.3e-08	3.09e-07	Parm1	prostate androgen-regulated mucin-like protein 1
300870	1.5858	25.638	0.35098	4.5181	6.24e-06	3.2e-05	Tent5a	terminal nucleotidyltransferase 5A
361383	1.5859	29.77	0.32288	4.9119	9.02e-07	5.38e-06	Adgre5	adhesion G protein-coupled receptor E5
191595	1.5873	25.106	0.35346	4.4907	7.1e-06	3.6e-05	Syt12	synaptotagmin 12
311209	1.5951	86.738	0.19162	8.3246	8.46e-17	1.42e-15	Tp53i11	tumor protein p53 inducible protein 11
362489	1.5976	50.863	0.24445	6.5353	6.35e-11	6.34e-10	Runx1t1	RUNX1 partner transcriptional co-repressor 1
81750	1.602	84.818	0.2026	7.9072	2.63e-15	3.89e-14	Pros1	protein S
171563	1.6096	1651.1	0.081205	19.821	1.96e-87	6.48e-85	Nav2	neuron navigator 2
305066	1.615	77.886	0.21478	7.5193	5.51e-14	7.16e-13	Prox1	prospero homeobox 1
29434	1.6152	10.532	0.54363	2.971	0.002968	0.0088467	Rasgrp1	RAS guanyl releasing protein 1
687208	1.6162	111.98	0.16613	9.728	2.29e-22	5.3e-21	Vps37d	VPS37D subunit of ESCRT-I
362138	1.6216	47.16	0.25466	6.3677	1.92e-10	1.81e-09	Rbms1	"RNA binding motif, single stranded interacting protein 1"
314619	1.6249	450.63	0.090833	17.889	1.45e-71	2.44e-69	Sbno2	strawberry notch homolog 2
305472	1.6256	156.79	0.1505	10.801	3.39e-27	1.08e-25	Pik3ip1	phosphoinositide-3-kinase interacting protein 1
300186	1.6294	11.981	0.51401	3.1701	0.0015241	0.0048872	Amigo2	adhesion molecule with Ig like domain 2
685004	1.6316	85.664	0.19657	8.3004	1.04e-16	1.72e-15	Itga9	integrin subunit alpha 9
304005	1.6323	13.058	0.51464	3.1717	0.0015157	0.0048636	Nfkbiz	NFKB inhibitor zeta
81656	1.6492	113.95	0.36049	4.575	4.76e-06	2.51e-05	Dpyd	dihydropyrimidine dehydrogenase
116632	1.6503	24.397	0.36265	4.5508	5.34e-06	2.79e-05	Nat2	N-acetyltransferase 2
361282	1.6522	120.32	0.1634	10.111	4.92e-24	1.29e-22	Plxdc2	plexin domain containing 2
316742	1.6623	18.594	0.41347	4.0204	5.81e-05	0.00025103	Tgif1	TGFB-induced factor homeobox 1
362277	1.6652	827.23	0.302	5.514	3.51e-08	2.56e-07	Rnf114	ring finger protein 114
94202	1.6787	28.312	0.33585	4.9985	5.78e-07	3.57e-06	Ptprr	"protein tyrosine phosphatase, receptor type, R"
289021	1.6869	327.29	0.10552	15.986	1.6e-57	1.87e-55	Pik3c2b	"phosphatidylinositol-4-phosphate 3-kinase, catalytic subunit type 2 beta"
362291	1.6906	4247.6	0.22028	7.6749	1.66e-14	2.28e-13	Myt1	myelin transcription factor 1
114633	1.7025	356.06	0.099075	17.184	3.5e-66	5.17e-64	Plce1	"phospholipase C, epsilon 1"
83685	1.7033	72.853	0.236	7.2177	5.29e-13	6.32e-12	Capn6	calpain 6
25380	1.708	12.966	0.49367	3.4599	0.00054047	0.0019204	Anxa1	annexin A1
54267	1.7153	20.758	0.38403	4.4665	7.95e-06	4e-05	Maf	MAF bZIP transcription factor
362971	1.7163	13.607	0.48179	3.5624	0.00036753	0.0013588	Mpped1	metallophosphoesterase domain containing 1
682147	1.7168	19.868	0.40756	4.2123	2.53e-05	0.00011692	Cgas	cyclic GMP-AMP synthase
315911	1.7186	671.15	0.084957	20.229	5.49e-91	2.11e-88	Rnf128	ring finger protein 128
310341	1.7284	289.44	0.12159	14.215	7.42e-46	5.7e-44	Fat4	FAT atypical cadherin 4
362873	1.7296	220.03	0.1294	13.366	9.49e-41	6e-39	Plxnc1	plexin C1
29290	1.7308	543.93	0.083026	20.847	1.62e-96	8.2e-94	Adora1	adenosine A1 receptor
191572	1.733	27.638	0.3506	4.9429	7.7e-07	4.65e-06	Ahnak	AHNAK nucleoprotein
117251	1.7407	9.6222	0.55738	3.1229	0.0017907	0.0056573	Dnah9	"dynein, axonemal, heavy chain 9"
85251	1.7415	11.525	0.53428	3.2595	0.0011161	0.0036696	Col18a1	collagen type XVIII alpha 1 chain
100360334	1.7423	39.321	0.28222	6.1737	6.67e-10	5.92e-09	Fhod3	formin homology 2 domain containing 3
361671	1.7451	35.341	0.29916	5.8334	5.43e-09	4.37e-08	Pwwp2b	PWWP domain containing 2B
297523	1.753	515.99	0.19332	9.0681	1.21e-19	2.39e-18	Vgll4	vestigial-like family member 4
309025	1.7532	1036	0.16493	10.63	2.16e-26	6.48e-25	Tacc2	"transforming, acidic coiled-coil containing protein 2"
308376	1.7549	32.756	0.31544	5.5635	2.64e-08	1.96e-07	Adgrg6	adhesion G protein-coupled receptor G6
66030	1.7556	68.213	0.21781	8.0601	7.62e-16	1.18e-14	Synpr	synaptoporin
64803	1.7591	33.671	0.31871	5.5194	3.4e-08	2.49e-07	P2ry12	purinergic receptor P2Y12
24253	1.7668	25.537	0.35765	4.9402	7.81e-07	4.71e-06	Cebpb	CCAAT/enhancer binding protein beta
682999	1.7689	322.7	0.11494	15.39	1.92e-53	2.04e-51	Aida	"axin interactor, dorsalization associated"
307403	1.7747	12.186	0.58258	3.0463	0.0023168	0.0070954	Csf1r	colony stimulating factor 1 receptor
315283	1.7754	36.027	0.29027	6.1165	9.57e-10	8.31e-09	Pced1b	PC-esterase domain containing 1B
84046	1.777	464.22	0.09563	18.581	4.54e-77	1.06e-74	Sox11	SRY-box transcription factor 11
288010	1.7812	73.991	0.22299	7.9877	1.37e-15	2.09e-14	Lpp	LIM domain containing preferred translocation partner in lipoma
63995	1.782	36.033	0.29015	6.1418	8.16e-10	7.14e-09	Dusp10	dual specificity phosphatase 10
298609	1.7921	90.303	0.19867	9.0204	1.87e-19	3.66e-18	Efhd2	"EF-hand domain family, member D2"
25590	1.7939	829.44	0.19889	9.0195	1.89e-19	3.68e-18	Chrna4	cholinergic receptor nicotinic alpha 4 subunit
84586	1.8097	17.835	0.43146	4.1943	2.74e-05	0.00012579	Fgl2	fibrinogen-like 2
306243	1.8158	51.542	0.26361	6.8883	5.65e-12	6.19e-11	Cacna2d3	calcium voltage-gated channel auxiliary subunit alpha2delta 3
29618	1.827	415.84	0.099547	18.353	3.14e-75	6.56e-73	Btg1	BTG anti-proliferation factor 1
289668	1.8394	1149.1	0.085474	21.52	1e-102	6.42e-100	Lap3	leucine aminopeptidase 3
316376	1.8409	98.611	0.18509	9.9458	2.63e-23	6.48e-22	Inpp1	inositol polyphosphate-1-phosphatase
684111	1.8472	57.007	0.24319	7.5956	3.06e-14	4.11e-13	E2f2	E2F transcription factor 2
406864	1.8517	18.585	0.42305	4.377	1.2e-05	5.91e-05	Clic1	chloride intracellular channel 1
29665	1.8524	46.602	0.27172	6.8172	9.28e-12	1e-10	P2rx7	purinergic receptor P2X 7
362171	1.8622	13.258	0.54078	3.4435	0.00057429	0.002027	Prr5l	proline rich 5 like
500133	1.8653	82.217	0.19643	9.4962	2.18e-21	4.78e-20	Nod1	nucleotide-binding oligomerization domain containing 1
81756	1.8658	24.647	0.36634	5.0932	3.52e-07	2.24e-06	Rab13	"RAB13, member RAS oncogene family"
84010	1.8679	361.22	0.1103	16.935	2.49e-64	3.47e-62	Dll1	delta like canonical Notch ligand 1
113906	1.8682	22.347	0.41284	4.5252	6.04e-06	3.11e-05	Hspb8	heat shock protein family B (small) member 8
79129	1.8685	12.997	0.51832	3.605	0.0003122	0.001175	Cyba	cytochrome b-245 alpha chain
362423	1.8714	16.687	0.43534	4.2987	1.72e-05	8.19e-05	Rassf4	Ras association domain family member 4
313511	1.8723	37.906	0.31733	5.9002	3.63e-09	2.98e-08	Mob3c	MOB kinase activator 3C
50568	1.8743	962.83	0.075915	24.689	1.39e-134	2.67e-131	Cspg5	chondroitin sulfate proteoglycan 5
362465	1.8746	28.247	0.34193	5.4825	4.19e-08	3.02e-07	Tmtc1	transmembrane O-mannosyltransferase targeting cadherins 1
679158	1.8783	423.9	0.10154	18.498	2.14e-76	4.78e-74	Sox3	SRY-box transcription factor 3
365042	1.8794	21.721	0.38641	4.8638	1.15e-06	6.74e-06	Rab32	"RAB32, member RAS oncogene family"
299566	1.8818	34.745	0.3046	6.178	6.49e-10	5.77e-09	Cyp4f39	"cytochrome P450, family 4, subfamily f, polypeptide 39"
24268	1.8896	186.68	0.13996	13.501	1.55e-41	9.94e-40	Cp	ceruloplasmin
24516	1.8931	412.51	0.096164	19.686	2.83e-86	9.06e-84	Jun	"Jun proto-oncogene, AP-1 transcription factor subunit"
286895	1.9006	275.28	0.11706	16.236	2.82e-59	3.42e-57	Brinp2	BMP/retinoic acid inducible neural specific 2
360468	1.901	27.402	0.36184	5.2537	1.49e-07	1e-06	Emp2	epithelial membrane protein 2
297508	1.9019	571.02	0.095154	19.987	7.11e-89	2.53e-86	Nampt	nicotinamide phosphoribosyltransferase
500323	1.9019	256.92	0.13447	14.144	2.04e-45	1.53e-43	Parp11	"poly (ADP-ribose) polymerase family, member 11"
252919	1.903	290.02	0.13436	14.164	1.54e-45	1.17e-43	Slc38a3	"solute carrier family 38, member 3"
80897	1.9044	639.2	0.58142	3.2754	0.0010549	0.0034818	Erap1	endoplasmic reticulum aminopeptidase 1
24153	1.9158	30.598	0.34058	5.625	1.86e-08	1.41e-07	A2m	alpha-2-macroglobulin
29740	1.9174	63.214	0.23833	8.0449	8.63e-16	1.32e-14	Eci1	enoyl-CoA delta isomerase 1
59329	1.919	146.62	0.15282	12.557	3.62e-36	1.84e-34	Sik1	salt-inducible kinase 1
161452	1.9227	14.024	0.50839	3.7819	0.00015564	0.0006185	Lef1	lymphoid enhancer binding factor 1
25425	1.9245	41.945	0.29008	6.6343	3.26e-11	3.34e-10	Ctsh	cathepsin H
361886	1.9269	78.561	0.22484	8.5701	1.03e-17	1.82e-16	Adamts6	"ADAM metallopeptidase with thrombospondin type 1 motif, 6"
311580	1.9279	90.788	0.19184	10.049	9.25e-24	2.38e-22	Samhd1	SAM and HD domain containing deoxynucleoside triphosphate triphosphohydrolase 1
117183	1.929	142.12	0.16221	11.892	1.31e-32	5.4e-31	Rgcc	regulator of cell cycle
498517	1.9301	99.33	0.19247	10.028	1.15e-23	2.91e-22	Khnyn	KH and NYN domain containing
362934	1.9358	454.44	0.09981	19.394	8.6e-84	2.5e-81	Ly6e	lymphocyte antigen 6 family member E
309407	1.942	32.28	0.31181	6.2282	4.72e-10	4.26e-09	Trpm3	"transient receptor potential cation channel, subfamily M, member 3"
361226	1.9656	12.84	0.5195	3.7836	0.0001546	0.00061461	Cd83	CD83 molecule
310698	1.977	3812.9	0.21933	9.0138	1.99e-19	3.86e-18	Dclk2	doublecortin-like kinase 2
299139	1.9895	50.971	0.26256	7.5771	3.53e-14	4.7e-13	Slc38a6	"solute carrier family 38, member 6"
363595	1.9978	16.79	0.46193	4.325	1.53e-05	7.34e-05	Tcf7	transcription factor 7
140586	1.9996	207.92	0.13451	14.865	5.53e-50	4.92e-48	Sox9	SRY-box transcription factor 9
316426	1.9999	40.709	0.28473	7.024	2.16e-12	2.44e-11	Spats2l	"spermatogenesis associated, serine-rich 2-like"
25332	2	23.583	0.38729	5.1642	2.42e-07	1.57e-06	Mgmt	O-6-methylguanine-DNA methyltransferase
309722	2.0018	36.322	0.2996	6.6815	2.37e-11	2.45e-10	Rhobtb1	Rho-related BTB domain containing 1
312166	2.011	87.843	0.20634	9.7458	1.92e-22	4.46e-21	Cadps2	calcium dependent secretion activator 2
50871	2.0208	27.44	0.35513	5.6902	1.27e-08	9.77e-08	Hpcal1	hippocalcin-like 1
81651	2.0216	1776.4	0.084573	23.903	2.83e-126	3.89e-123	Cspg4	chondroitin sulfate proteoglycan 4
313436	2.0308	26.292	0.3592	5.6536	1.57e-08	1.2e-07	Zcchc12	zinc finger CCHC-type containing 12
114635	2.0325	1400.1	0.15551	13.07	4.91e-39	2.86e-37	Trafd1	TRAF type zinc finger domain containing 1
60628	2.037	55.42	0.25311	8.0477	8.43e-16	1.29e-14	Cxcr4	C-X-C motif chemokine receptor 4
29143	2.038	530.4	0.10547	19.323	3.42e-83	9.65e-81	Grn	granulin precursor
499990	2.0389	54.402	0.25643	7.9512	1.85e-15	2.77e-14	Tmem243	transmembrane protein 243
362634	2.0401	16.734	0.51006	3.9996	6.34e-05	0.00027167	C1qc	complement C1q C chain
541589	2.0435	349.48	0.10807	18.91	9.51e-80	2.34e-77	Kyat3	kynurenine aminotransferase 3
300160	2.0515	50.595	0.26113	7.8562	3.96e-15	5.8e-14	Lrrk2	leucine-rich repeat kinase 2
406196	2.0538	30.859	0.33942	6.0508	1.44e-09	1.23e-08	Cchcr1	coiled-coil alpha-helical rod protein 1
292139	2.0564	87.947	0.21092	9.7498	1.85e-22	4.3e-21	Shtn1	shootin 1
291005	2.0647	42.512	0.29031	7.1121	1.14e-12	1.33e-11	Gadd45g	"growth arrest and DNA-damage-inducible, gamma"
297480	2.0664	66.711	0.22563	9.1586	5.26e-20	1.07e-18	Foxp1	forkhead box P1
304982	2.0682	20.048	0.40383	5.1213	3.03e-07	1.95e-06	Igsf9	"immunoglobulin superfamily, member 9"
100362915	2.0745	30.678	0.34696	5.979	2.24e-09	1.88e-08	Zfp648	zinc finger protein 648
116510	2.076	13.029	0.49862	4.1635	3.13e-05	0.00014195	Timp1	TIMP metallopeptidase inhibitor 1
171411	2.0845	33.846	0.34249	6.0862	1.16e-09	9.97e-09	Tmem176b	transmembrane protein 176B
366126	2.0851	5.39	0.82519	2.5269	0.011509	0.029155	Spi1	Spi-1 proto-oncogene
310444	2.0858	7.739	0.68129	3.0615	0.0022024	0.0068012	P2ry13	purinergic receptor P2Y13
363055	2.0898	375.32	0.10128	20.634	1.35e-94	6.17e-92	Cep164	centrosomal protein 164
25056	2.0992	194.8	0.14484	14.493	1.35e-47	1.11e-45	Rbp1	retinol binding protein 1
314280	2.0997	1427.8	0.1349	15.565	1.26e-54	1.39e-52	Smoc1	SPARC related modular calcium binding 1
63848	2.11	8.0384	0.67678	3.1177	0.0018228	0.0057473	Fxyd7	FXYD domain-containing ion transport regulator 7
25661	2.1167	89.841	0.21777	9.7199	2.48e-22	5.71e-21	Fn1	fibronectin 1
291356	2.1185	12.224	0.54943	3.8558	0.00011533	0.00047118	Etl4	enhancer trap locus 4
25341	2.1193	17.808	0.44225	4.7921	1.65e-06	9.44e-06	Tnfrsf11b	TNF receptor superfamily member 11B
288016	2.1219	66.987	0.23671	8.964	3.13e-19	6.04e-18	P3h2	prolyl 3-hydroxylase 2
25125	2.1271	1992.7	0.20984	10.137	3.79e-24	1.01e-22	Stat3	signal transducer and activator of transcription 3
100910867	2.1374	9.6831	0.61917	3.4521	0.00055618	0.0019712	Cfap69	cilia and flagella associated protein 69
297077	2.1379	16.124	0.46287	4.6189	3.86e-06	2.07e-05	Tmem176a	transmembrane protein 176A
294981	2.1685	154.33	0.15781	13.741	5.79e-43	3.94e-41	Spry1	sprouty RTK signaling antagonist 1
60416	2.1749	727.56	0.090907	23.925	1.69e-126	2.71e-123	Pfkp	"phosphofructokinase, platelet"
296953	2.1828	14.09	0.47103	4.634	3.59e-06	1.93e-05	Irf5	interferon regulatory factor 5
362331	2.1838	16.283	0.46704	4.6759	2.93e-06	1.6e-05	Ccdc136	coiled-coil domain containing 136
360652	2.1927	430.66	0.12101	18.119	2.25e-73	4.31e-71	Sdk2	sidekick cell adhesion molecule 2
445541	2.2054	1619.4	0.13408	16.448	8.63e-61	1.08e-58	Repin1	replication initiator 1
303089	2.2142	43.362	0.29097	7.6097	2.75e-14	3.7e-13	Trim7	tripartite motif-containing 7
84017	2.2167	14.088	0.53361	4.1541	3.27e-05	0.00014719	Hmga2	high mobility group AT-hook 2
64026	2.2306	234.65	0.38415	5.8064	6.38e-09	5.08e-08	Casp7	caspase 7
362491	2.2363	253.52	0.13815	16.187	6.22e-59	7.46e-57	Ripk2	receptor-interacting serine-threonine kinase 2
362176	2.2386	15.615	0.51352	4.3592	1.31e-05	6.36e-05	Lmo2	LIM domain only 2
501555	2.2393	24.558	0.40197	5.5708	2.54e-08	1.88e-07	Rai2	retinoic acid induced 2
78965	2.2589	718.93	0.59339	3.8068	0.00014077	0.00056504	Csf1	colony stimulating factor 1
363219	2.26	136.89	0.18215	12.407	2.4e-35	1.19e-33	Mitd1	microtubule interacting and trafficking domain containing 1
64625	2.2682	91.497	0.20994	10.804	3.28e-27	1.04e-25	Bid	BH3 interacting domain death agonist
313587	2.2879	16.561	0.45233	5.058	4.24e-07	2.67e-06	Zc3h12a	zinc finger CCCH type containing 12A
246294	2.2949	209.52	0.13678	16.778	3.55e-63	4.54e-61	Optn	optineurin
361568	2.3004	29.538	0.35532	6.4742	9.53e-11	9.33e-10	Rras	RAS related
304983	2.3061	16.417	0.47759	4.8285	1.38e-06	7.95e-06	Tagln2	transgelin 2
366473	2.3269	39.002	0.32162	7.2352	4.65e-13	5.58e-12	Azin2	antizyme inhibitor 2
314910	2.3339	48.335	0.27779	8.4018	4.4e-17	7.51e-16	Nab2	Ngfi-A binding protein 2
360467	2.3345	844.12	0.70731	3.3005	0.00096525	0.0032145	Tvp23a	trans-golgi network vesicle protein 23 homolog A
689576	2.3384	23.963	0.3889	6.0128	1.82e-09	1.54e-08	Nkain3	Sodium/potassium transporting ATPase interacting 3
500956	2.346	223.12	0.36937	6.3513	2.13e-10	2.01e-09	Shfl	shiftless antiviral inhibitor of ribosomal frameshifting
84388	2.3463	97.041	0.2043	11.484	1.58e-30	5.9e-29	Il18bp	interleukin 18 binding protein
499847	2.3536	462.54	0.31131	7.5602	4.02e-14	5.32e-13	Prrg4	proline rich and Gla domain 4
117057	2.3672	35.177	0.32203	7.351	1.97e-13	2.44e-12	Myo1b	myosin Ib
83585	2.3729	34.71	0.33932	6.9931	2.69e-12	3.04e-11	Gda	guanine deaminase
295214	2.386	21.713	0.44891	5.315	1.07e-07	7.32e-07	S100a1	S100 calcium binding protein A1
114483	2.3988	63.836	0.24533	9.7778	1.4e-22	3.3e-21	Cdk6	cyclin-dependent kinase 6
25493	2.4577	272.31	0.12737	19.296	5.81e-83	1.59e-80	Nfkbia	NFKB inhibitor alpha
305938	2.4577	668.94	0.16185	15.185	4.41e-52	4.37e-50	Spata13	spermatogenesis associated 13
315119	2.4597	8.9952	0.67426	3.648	0.0002643	0.0010082	Mfng	MFNG O-fucosylpeptide 3-beta-N-acetylglucosaminyltransferase
117279	2.4679	81.268	0.42694	5.7803	7.46e-09	5.91e-08	Cflar	CASP8 and FADD-like apoptosis regulator
307106	2.48	67.273	0.25002	9.9191	3.44e-23	8.42e-22	Sfmbt2	Scm-like with four mbt domains 2
25589	2.4946	19.695	0.45292	5.5078	3.63e-08	2.64e-07	Kdr	kinase insert domain receptor
299940	2.503	11.616	0.55872	4.4798	7.47e-06	3.77e-05	Sntb1	"syntrophin, beta 1"
679937	2.5071	7.5349	0.71682	3.4976	0.00046946	0.0016875	Dram1	DNA-damage regulated autophagy modulator 1
84348	2.513	109.66	0.20789	12.088	1.22e-33	5.51e-32	Ackr3	atypical chemokine receptor 3
60567	2.5172	10.402	0.63166	3.9851	6.75e-05	0.00028763	Syt10	synaptotagmin 10
305909	2.5198	163.48	0.25479	9.8895	4.62e-23	1.12e-21	Cenpj	centromere protein J
84583	2.521	123.41	0.18946	13.306	2.13e-40	1.32e-38	Rgs2	regulator of G-protein signaling 2
500552	2.5331	344.62	0.12065	20.997	7.04e-98	3.75e-95	RGD1561149	similar to mKIAA1522 protein
689710	2.5333	1214.9	0.20617	12.287	1.06e-34	4.95e-33	Heg1	heart development protein with EGF-like domains 1
246097	2.5372	24.944	0.40469	6.2695	3.62e-10	3.32e-09	Fas	Fas cell surface death receptor
308995	2.5433	27.182	0.81787	3.1097	0.0018731	0.0058866	Itgal	integrin subunit alpha L
89808	2.5476	196.72	0.15026	16.954	1.79e-64	2.53e-62	Cx3cl1	C-X3-C motif chemokine ligand 1
114553	2.5575	47.013	1.1035	2.3176	0.020473	0.048152	Ncf1	neutrophil cytosolic factor 1
314423	2.5644	69.002	0.24053	10.661	1.54e-26	4.66e-25	Bcl11b	BAF chromatin remodeling complex subunit BCL11B
315346	2.5795	8.2651	0.7173	3.5961	0.00032307	0.0012098	Itga5	integrin subunit alpha 5
64523	2.5965	71.205	0.24211	10.724	7.82e-27	2.39e-25	Tep1	telomerase associated protein 1
117184	2.5972	2833.5	0.76445	3.3975	0.00067996	0.0023508	Ctrl	chymotrypsin-like
84352	2.6062	20.791	0.42362	6.1523	7.64e-10	6.71e-09	Col1a2	collagen type I alpha 2 chain
312907	2.6106	91.577	0.40576	6.4339	1.24e-10	1.2e-09	Slco5a1	"solute carrier organic anion transporter family, member 5A1"
498131	2.6263	22.048	0.42592	6.1663	6.99e-10	6.18e-09	N4bp2l1	NEDD4 binding protein 2-like 1
29614	2.641	744.5	0.65367	4.0402	5.34e-05	0.00023215	Psme2	proteasome activator subunit 2
311021	2.6427	77.077	0.49547	5.3338	9.62e-08	6.64e-07	Nmi	N-myc (and STAT) interactor
50646	2.6515	11.405	0.58413	4.5392	5.65e-06	2.93e-05	Ptk2b	protein tyrosine kinase 2 beta
24699	2.6527	7.4475	0.74872	3.543	0.00039565	0.0014532	Ptprc	"protein tyrosine phosphatase, receptor type, C"
24918	2.6529	32.824	0.36184	7.3317	2.27e-13	2.81e-12	Stat5a	signal transducer and activator of transcription 5A
362334	2.6538	7.5399	0.7196	3.6878	0.00022619	0.00087354	Tmem140	transmembrane protein 140
364405	2.6715	21.495	0.4266	6.2623	3.79e-10	3.47e-09	Scara3	"scavenger receptor class A, member 3"
24329	2.6744	28.879	0.3709	7.2105	5.57e-13	6.62e-12	Egfr	epidermal growth factor receptor
294048	2.6755	11.696	0.93469	2.8624	0.0042045	0.01205	Pik3ap1	phosphoinositide-3-kinase adaptor protein 1
114555	2.6893	245.03	0.32211	8.3489	6.89e-17	1.16e-15	Casp4	caspase 4
25353	2.697	14.443	0.59432	4.5379	5.68e-06	2.95e-05	Spp1	secreted phosphoprotein 1
288109	2.7305	8.3864	0.65929	4.1416	3.45e-05	0.00015469	Sidt1	"SID1 transmembrane family, member 1"
299138	2.7314	14.025	0.53235	5.1308	2.88e-07	1.86e-06	Six4	SIX homeobox 4
315879	2.7475	28.97	0.38003	7.2295	4.85e-13	5.81e-12	Adamts7	"ADAM metallopeptidase with thrombospondin type 1 motif, 7"
29619	2.7657	38.952	0.34483	8.0207	1.05e-15	1.61e-14	Btg2	BTG anti-proliferation factor 2
685197	2.7674	13.049	1.1823	2.3407	0.019248	0.045663	Psme1-ps1	"proteasome (prosome, macropain) activator subunit 1 (PA28 alpha), pseudogene 1"
308516	2.7742	32.371	0.36123	7.6798	1.59e-14	2.21e-13	Rhpn2	"rhophilin, Rho GTPase binding protein 2"
689377	2.779	8.0918	0.72546	3.8307	0.00012776	0.00051733	Rab20	"RAB20, member RAS oncogene family"
24772	2.7828	56.444	0.2851	9.7608	1.66e-22	3.88e-21	Cxcl12	C-X-C motif chemokine ligand 12
414793	2.7866	12.159	0.96481	2.8883	0.0038737	0.011185	RT1-CE3	"RT1 class I, locus CE3"
24553	2.8193	13.611	0.57808	4.8771	1.08e-06	6.34e-06	Met	"MET proto-oncogene, receptor tyrosine kinase"
113955	2.8246	61.578	0.27681	10.204	1.9e-24	5.1e-23	Gpnmb	glycoprotein nmb
313790	2.8301	9.7035	0.65988	4.2888	1.8e-05	8.52e-05	Lacc1	laccase domain containing 1
25084	2.8385	19.899	0.47955	5.9191	3.24e-09	2.67e-08	Il4r	interleukin 4 receptor
361219	2.8521	30.706	0.38231	7.4602	8.64e-14	1.1e-12	Fbxw17	F-box and WD-40 domain protein 17
24854	2.8598	148.2	0.18307	15.622	5.2e-55	5.87e-53	Clu	clusterin
294141	2.8607	33.736	0.37272	7.6751	1.65e-14	2.28e-13	Clic2	chloride intracellular channel 2
366957	2.864	10.702	0.63634	4.5007	6.77e-06	3.45e-05	Rac2	Rac family small GTPase 2
114125	2.8657	281.95	0.13104	21.869	5.12e-106	4.1e-103	Dll3	delta like canonical Notch ligand 3
500666	2.8968	30.469	0.37071	7.8141	5.53e-15	7.94e-14	Dact1	dishevelled-binding antagonist of beta-catenin 1
297386	2.9111	21.617	0.4399	6.6176	3.65e-11	3.71e-10	Slc4a5	solute carrier family 4 member 5
361787	2.917	56.162	0.29038	10.045	9.62e-24	2.47e-22	RT1-T24-1	"RT1 class I, locus T24, gene 1"
286918	2.9185	1100.1	0.52666	5.5415	3e-08	2.21e-07	Mx2	MX dynamin like GTPase 2
313806	2.9189	431.96	0.11042	26.435	5.47e-154	1.75e-150	Rnf19b	ring finger protein 19B
366960	2.9253	25.824	0.40701	7.1872	6.61e-13	7.83e-12	Maff	MAF bZIP transcription factor F
296384	2.9258	432.45	0.12487	23.43	2.1e-121	2.52e-118	Znfx1	"zinc finger, NFX1-type containing 1"
315174	2.9459	62.853	0.2728	10.799	3.49e-27	1.1e-25	Scube1	"signal peptide, CUB domain and EGF like domain containing 1"
688790	2.971	41.817	0.34732	8.554	1.19e-17	2.09e-16	Pmp2	peripheral myelin protein 2
500573	2.9907	25.405	0.43597	6.8597	6.9e-12	7.52e-11	Tmco4	transmembrane and coiled-coil domains 4
313262	3.0062	57.71	0.2843	10.574	3.92e-26	1.16e-24	Pappa1	pappalysin 1
29630	3.0088	926.1	0.89605	3.3578	0.00078567	0.0026683	Psme1	proteasome activator subunit 1
364206	3.0175	10.163	0.68807	4.3854	1.16e-05	5.7e-05	Plek	pleckstrin
54287	3.0216	503.32	0.39462	7.6569	1.9e-14	2.6e-13	Eif2ak2	eukaryotic translation initiation factor 2-alpha kinase 2
170538	3.0268	9.6818	0.68212	4.4374	9.11e-06	4.54e-05	Prkcd	"protein kinase C, delta"
690743	3.0284	122.25	0.51046	5.9327	2.98e-09	2.47e-08	Mlkl	mixed lineage kinase domain like pseudokinase
252832	3.0342	500.73	0.6528	4.648	3.35e-06	1.81e-05	Zc3hav1	"zinc finger CCCH-type containing, antiviral 1"
310756	3.0471	354.63	0.62068	4.9093	9.14e-07	5.45e-06	Mov10	Mov10 RISC complex RNA helicase
25291	3.0515	8.477	0.73298	4.1631	3.14e-05	0.00014211	Anxa3	annexin A3
304966	3.0571	8.6365	0.70386	4.3433	1.4e-05	6.81e-05	Fcgr3a	Fc fragment of IgG receptor IIIa
499745	3.0639	590.69	0.17218	17.795	7.78e-71	1.27e-68	Nrarp	Notch-regulated ankyrin repeat protein
50662	3.0674	17.68	0.50169	6.114	9.71e-10	8.43e-09	Runx1	RUNX family transcription factor 1
289633	3.0721	132.7	0.19604	15.671	2.4e-55	2.75e-53	Nwd2	NACHT and WD repeat domain containing 2
367264	3.0786	5774.5	1.3174	2.3368	0.019449	0.046084	Stat4	signal transducer and activator of transcription 4
24615	3.0861	18.545	0.51534	5.9885	2.12e-09	1.78e-08	S100a4	S100 calcium-binding protein A4
288774	3.1037	1596.7	0.62309	4.9812	6.32e-07	3.87e-06	Stat2	signal transducer and activator of transcription 2
299626	3.1212	34.016	0.36893	8.4602	2.67e-17	4.62e-16	Gadd45b	"growth arrest and DNA-damage-inducible, beta"
295704	3.1466	28.698	0.7953	3.9565	7.6e-05	0.00032135	Ube2l6	ubiquitin-conjugating enzyme E2L 6
294329	3.1755	9.2052	0.77936	4.0745	4.61e-05	0.00020264	Trpm2	"transient receptor potential cation channel, subfamily M, member 2"
246239	3.2051	6.0951	0.89616	3.5765	0.00034821	0.0012958	Slc15a3	solute carrier family 15 member 3
316205	3.2198	172.74	0.17424	18.479	3.02e-76	6.45e-74	Lrfn2	leucine rich repeat and fibronectin type III domain containing 2
499800	3.2285	18.339	0.52849	6.1089	1e-09	8.69e-09	Ly75	lymphocyte antigen 75
315713	3.236	311.02	0.14021	23.08	7.29e-118	7.78e-115	Pml	promyelocytic leukemia
25211	3.2455	42.883	0.92031	3.5266	0.00042094	0.0015349	Lyz2	lysozyme 2
25050	3.2692	12.479	0.66224	4.9366	7.95e-07	4.79e-06	Camk4	calcium/calmodulin-dependent protein kinase IV
266761	3.3146	23.651	0.80142	4.1359	3.54e-05	0.00015819	Cyp4v3	"cytochrome P450, family 4, subfamily v, polypeptide 3"
112400	3.3283	45.653	0.33438	9.9536	2.43e-23	6.02e-22	Nrg1	neuregulin 1
362343	3.3293	562.17	0.74181	4.488	7.19e-06	3.64e-05	Parp12	"poly (ADP-ribose) polymerase family, member 12"
60444	3.3691	721.85	0.65007	5.1827	2.19e-07	1.44e-06	Kcnt1	potassium sodium-activated channel subfamily T member 1
309452	3.3736	69.528	0.28521	11.828	2.79e-32	1.12e-30	Nfkb2	nuclear factor kappa B subunit 2
363334	3.3744	15.407	0.60791	5.5508	2.84e-08	2.1e-07	Stap2	signal transducing adaptor family member 2
100360982	3.3792	101.52	0.23231	14.546	6.18e-48	5.16e-46	Relb	"RELB proto-oncogene, NF-kB subunit"
83425	3.3994	203.44	0.16744	20.302	1.23e-91	5.14e-89	Akap12	A-kinase anchoring protein 12
156767	3.4247	14.927	0.58727	5.8316	5.49e-09	4.41e-08	Tnfrsf1b	TNF receptor superfamily member 1B
288589	3.4574	7.0693	0.79528	4.3474	1.38e-05	6.7e-05	Rasa4	RAS p21 protein activator 4
297520	3.4658	59.145	0.50417	6.8743	6.23e-12	6.8e-11	Il17rc	interleukin 17 receptor C
60462	3.489	10.829	0.76776	4.5444	5.51e-06	2.87e-05	Batf3	basic leucine zipper ATF-like transcription factor 3
24223	3.4953	9515.4	1.4153	2.4696	0.013528	0.033456	B2m	beta-2 microglobulin
25361	3.4981	156.94	0.19553	17.89	1.4e-71	2.4e-69	Vcam1	vascular cell adhesion molecule 1
24811	3.5018	2412.3	1.387	2.5248	0.011576	0.029299	Tap1	"transporter 1, ATP binding cassette subfamily B member"
308069	3.5194	145.79	0.30536	11.525	9.85e-31	3.71e-29	Slc12a7	solute carrier family 12 member 7
79124	3.529	8.0951	0.8498	4.1527	3.29e-05	0.00014804	Anxa4	annexin A4
156117	3.5311	46.308	0.35473	9.9543	2.41e-23	5.99e-22	Casp12	caspase 12
63912	3.5614	43.976	0.36526	9.7503	1.84e-22	4.28e-21	Niban1	niban apoptosis regulator 1
266802	3.5777	46.704	0.35621	10.044	9.78e-24	2.5e-22	Alk	ALK receptor tyrosine kinase
499801	3.6064	294.55	0.85126	4.2365	2.27e-05	0.00010598	Ifih1	interferon induced with helicase C domain 1
305431	3.6106	12.564	0.696	5.1877	2.13e-07	1.4e-06	Stk32b	serine/threonine kinase 32B
56611	3.6328	15.867	0.60802	5.9747	2.3e-09	1.93e-08	Anxa2	annexin A2
114216	3.6415	90.776	0.26078	13.964	2.6e-44	1.85e-42	S100a3	S100 calcium binding protein A3
315084	3.659	71.161	0.29745	12.301	8.94e-35	4.21e-33	Gsdmd	gasdermin D
308901	3.6731	442.42	1.484	2.4751	0.01332	0.033045	Trim21	tripartite motif-containing 21
689257	3.6732	16.116	0.61275	5.9945	2.04e-09	1.71e-08	Adgrd1	adhesion G protein-coupled receptor D1
291770	3.6955	14.864	0.6396	5.7779	7.57e-09	5.99e-08	Chst9	carbohydrate sulfotransferase 9
59266	3.6981	24.366	0.49042	7.5407	4.67e-14	6.12e-13	Hcn4	hyperpolarization activated cyclic nucleotide-gated potassium channel 4
310553	3.7101	13.104	0.64909	5.7159	1.09e-08	8.47e-08	Tlr2	toll-like receptor 2
84494	3.7221	98.88	0.25874	14.386	6.38e-47	5.11e-45	Trpc4	"transient receptor potential cation channel, subfamily C, member 4"
50559	3.7313	215.48	0.17706	21.074	1.37e-98	8.24e-96	Acot1	acyl-CoA thioesterase 1
309627	3.7484	1047.4	1.5735	2.3822	0.01721	0.041443	309627	NA
414784	3.7521	47.396	0.95746	3.9189	8.9e-05	0.00037091	RT1-T24-4	"RT1 class I, locus T24, gene 4"
306792	3.7614	15.26	0.63429	5.93	3.03e-09	2.5e-08	S1pr3	sphingosine-1-phosphate receptor 3
291091	3.7797	10.003	0.8299	4.5545	5.25e-06	2.75e-05	Serpinb1a	serpin family B member 1A
310132	3.7855	11.303	0.75502	5.0137	5.34e-07	3.32e-06	Osmr	oncostatin M receptor
361241	3.7872	53.872	0.83142	4.5551	5.24e-06	2.74e-05	Serpinb9	serpin family B member 9
60667	3.8155	217.6	0.30201	12.634	1.38e-36	7.18e-35	Gpr20	G protein-coupled receptor 20
303378	3.8161	189.02	0.27066	14.099	3.84e-45	2.82e-43	Slfn13	schlafen family member 13
303113	3.8242	38.164	0.41817	9.1452	5.95e-20	1.2e-18	Jade2	jade family PHD finger 2
314004	3.8391	526.24	0.55629	6.9013	5.15e-12	5.68e-11	Cmpk2	cytidine/uridine monophosphate kinase 2
89807	3.8474	151.03	0.21722	17.712	3.4e-70	5.44e-68	Angpt1	angiopoietin 1
494198	3.8494	271.74	0.80645	4.7732	1.81e-06	1.03e-05	Oas1k	2 ' -5 ' oligoadenylate synthetase 1K
500011	3.8777	1348.2	1.3063	2.9684	0.0029936	0.008915	Samd9	sterile alpha motif domain containing 9
24913	3.8921	62.593	0.34128	11.404	3.98e-30	1.46e-28	Plaat3	phospholipase A and acyltransferase 3
499415	3.8941	9.111	0.84768	4.5938	4.35e-06	2.3e-05	Icoslg	inducible T-cell co-stimulator ligand
690369	3.8942	15.827	0.64332	6.0533	1.42e-09	1.21e-08	Il15ra	interleukin 15 receptor subunit alpha
301097	3.9025	245.14	0.17793	21.932	1.28e-106	1.11e-103	Vwa5a	von Willebrand factor A domain containing 5A
114505	3.9037	7.5856	0.97776	3.9924	6.54e-05	0.00027917	Klf4	Kruppel like factor 4
300985	3.9106	13.78	0.68343	5.7219	1.05e-08	8.2e-08	Parp3	"poly (ADP-ribose) polymerase family, member 3"
497942	3.9341	70.723	0.71531	5.4998	3.8e-08	2.76e-07	Cxcl16	C-X-C motif chemokine ligand 16
24812	3.9385	556.31	0.98539	3.9969	6.42e-05	0.0002747	Tap2	"transporter 2, ATP binding cassette subfamily B member"
25672	3.9438	43.085	0.40845	9.6556	4.66e-22	1.06e-20	Nr3c2	"nuclear receptor subfamily 3, group C, member 2"
170512	3.9516	623.43	1.0261	3.851	0.00011764	0.00048002	Ifi27	"interferon, alpha-inducible protein 27"
64681	3.9737	229.25	0.18217	21.813	1.74e-105	1.29e-102	Mvp	major vault protein
89868	4.0106	13.075	0.7413	5.4103	6.29e-08	4.44e-07	Sec16b	"SEC16 homolog B, endoplasmic reticulum export factor"
245955	4.0285	541.8	1.1924	3.3786	0.00072857	0.0025018	Lgals3bp	galectin 3 binding protein
306127	4.0896	48.351	1.7706	2.3097	0.020903	0.049011	Acod1	aconitate decarboxylase 1
309871	4.0909	6.7274	1.1515	3.5528	0.00038118	0.0014049	Prdm1	PR/SET domain 1
364594	4.1414	7.165	1.1422	3.6257	0.00028819	0.0010919	Tlr3	toll-like receptor 3
289237	4.1567	22.568	0.61619	6.7458	1.52e-11	1.61e-10	Slamf8	SLAM family member 8
303905	4.1575	948.23	1.473	2.8226	0.0047641	0.013437	Parp9	"poly (ADP-ribose) polymerase family, member 9"
315071	4.213	17.474	0.66608	6.325	2.53e-10	2.37e-09	Col22a1	collagen type XXII alpha 1 chain
311984	4.2284	29.228	0.51349	8.2346	1.8e-16	2.95e-15	Gsap	gamma-secretase activating protein
25426	4.2362	23.06	0.61897	6.844	7.7e-12	8.35e-11	Cyp1b1	"cytochrome P450, family 1, subfamily b, polypeptide 1"
690161	4.2511	12.107	0.82248	5.1687	2.36e-07	1.54e-06	Hfm1	helicase for meiosis 1
498089	4.2607	1176.3	1.4999	2.8408	0.0045004	0.012784	Dtx3l	deltex E3 ubiquitin ligase 3L
24483	4.2662	230.93	0.36917	11.556	6.86e-31	2.59e-29	Igf2	insulin-like growth factor 2
494338	4.3606	278.48	0.84243	5.1763	2.26e-07	1.48e-06	Trim25	tripartite motif-containing 25
297989	4.3709	314.96	0.92097	4.746	2.08e-06	1.17e-05	Ddx58	DEXD/H-box helicase 58
310877	4.3915	19.557	0.66298	6.624	3.5e-11	3.57e-10	Tifa	TRAF-interacting protein with forkhead-associated domain
170496	4.4106	9.6645	0.94391	4.6727	2.97e-06	1.62e-05	Lcn2	lipocalin 2
24508	4.4155	1705.7	1.2548	3.5189	0.00043338	0.0015725	Irf1	interferon regulatory factor 1
360487	4.4259	18.075	0.7145	6.1944	5.85e-10	5.21e-09	RGD1561157	RGD1561157
303090	4.4296	278.48	1.8924	2.3408	0.019245	0.045663	Irgm	immunity-related GTPase M
683206	4.4425	153.87	0.24451	18.169	9.04e-74	1.77e-71	Tnfaip3	TNF alpha induced protein 3
296474	4.459	112.29	0.29927	14.899	3.32e-50	2.98e-48	Helz2	helicase with zinc finger 2
310969	4.4665	258.1	1.0619	4.2063	2.6e-05	0.00011966	Ifi44	interferon-induced protein 44
252971	4.5188	158.99	0.25324	17.844	3.21e-71	5.32e-69	Socs1	suppressor of cytokine signaling 1
301570	4.5227	270.82	0.89302	5.0644	4.1e-07	2.59e-06	Sp110	SP110 nuclear body protein
192262	4.5285	118.86	0.81103	5.5837	2.35e-08	1.76e-07	C1s	complement C1s
308906	4.5385	66.573	0.69992	6.4843	8.91e-11	8.74e-10	Trim5	tripartite motif-containing 5
309178	4.5479	22.153	0.70151	6.483	8.99e-11	8.81e-10	Batf2	basic leucine zipper ATF-like transcription factor 2
303735	4.6003	5717.1	0.79225	5.8067	6.37e-09	5.08e-08	Rnf213	ring finger protein 213
362447	4.7088	47.356	1.6679	2.8231	0.0047559	0.013418	Clec2g	"C-type lectin domain family 2, member G"
25333	4.7152	37.353	0.56332	8.3704	5.74e-17	9.76e-16	Mgp	matrix Gla protein
294228	4.7684	753.9	1.9164	2.4882	0.01284	0.032069	RT1-S3	"RT1 class Ib, locus S3"
101241893	4.7758	64.436	1.8766	2.5449	0.010931	0.027881	Trim34	tripartite motif-containing 34
25464	4.809	52.751	0.46117	10.428	1.85e-25	5.23e-24	Icam1	intercellular adhesion molecule 1
89818	4.8109	15.497	0.8952	5.3741	7.7e-08	5.38e-07	Vamp5	vesicle-associated membrane protein 5
309866	4.8268	7.5494	1.2781	3.7764	0.00015909	0.00063117	Crybg1	crystallin beta-gamma domain containing 1
25566	4.8844	29.908	0.64329	7.5929	3.13e-14	4.19e-13	Tmod1	tropomodulin 1
499342	4.8925	57.524	0.63454	7.7103	1.26e-14	1.76e-13	Cd274	CD274 molecule
292483	4.9238	33.814	0.59131	8.327	8.29e-17	1.39e-15	Stx11	syntaxin 11
60350	4.9512	8.6363	1.1164	4.4349	9.21e-06	4.59e-05	Cd14	CD14 molecule
363269	4.9888	25.198	0.69638	7.1639	7.84e-13	9.21e-12	Sp100	SP100 nuclear antigen
25166	4.9916	5.4039	1.3025	3.8324	0.00012691	0.00051454	Casp1	caspase 1
303538	5.042	195.69	0.81169	6.2118	5.24e-10	4.7e-09	Dhx58	DEXH-box helicase 58
24494	5.1009	6.1923	1.3002	3.9232	8.74e-05	0.00036479	Il1b	interleukin 1 beta
303903	5.1577	1839.8	1.5267	3.3783	0.00072937	0.0025036	Parp14	"poly (ADP-ribose) polymerase family, member 14"
100909630	5.1644	26.469	1.1068	4.6661	3.07e-06	1.67e-05	100909630	NA
56083	5.1868	23.727	0.76749	6.7581	1.4e-11	1.48e-10	Tgm2	transglutaminase 2
292060	5.2169	781.75	1.8255	2.8578	0.0042656	0.012199	Irf8	interferon regulatory factor 8
25554	5.2298	12.293	1.0827	4.8302	1.36e-06	7.9e-06	Snai2	snail family transcriptional repressor 2
304545	5.2631	23.673	0.7729	6.8095	9.8e-12	1.05e-10	Oasl	2'-5'-oligoadenylate synthetase-like
316580	5.27	41.763	0.59207	8.9009	5.54e-19	1.05e-17	Sp140	SP140 nuclear body protein
301887	5.2743	17.838	0.88427	5.9646	2.45e-09	2.04e-08	Cdh12	cadherin 12
56824	5.3332	98.396	1.8324	2.9104	0.0036093	0.010517	Ifit1	interferon-induced protein with tetratricopeptide repeats 1
309526	5.3435	11.886	1.0966	4.8726	1.1e-06	6.47e-06	Ifit3	interferon-induced protein with tetratricopeptide repeats 3
102548778	5.4804	150.68	0.76418	7.1716	7.41e-13	8.75e-12	Parp10	"poly (ADP-ribose) polymerase family, member 10"
293624	5.5011	29.433	0.76869	7.1565	8.28e-13	9.68e-12	Irf7	interferon regulatory factor 7
378947	5.5129	383.76	2.279	2.419	0.015564	0.037841	Bst2	bone marrow stromal cell antigen 2
287722	5.5483	8.7335	1.2597	4.4043	1.06e-05	5.26e-05	Tmem106a	transmembrane protein 106A
24231	5.5579	935.09	1.1894	4.6729	2.97e-06	1.62e-05	C2	complement C2
312705	5.5659	219.59	1.0166	5.4748	4.38e-08	3.14e-07	C1r	complement C1r
24747	5.5828	114.38	1.5123	3.6915	0.00022292	0.00086195	RT1-M3-1	"RT1 class Ib, locus M3, gene 1"
78971	5.5888	8.85	1.2549	4.4537	8.44e-06	4.23e-05	Birc3	baculoviral IAP repeat-containing 3
361673	5.5947	24.447	0.879	6.3648	1.96e-10	1.85e-09	Ifitm3	interferon induced transmembrane protein 3
501126	5.8308	9.1974	1.25	4.6647	3.09e-06	1.68e-05	Vwa3b	von Willebrand factor A domain containing 3B
311832	5.8495	5.729	1.29	4.5346	5.77e-06	2.99e-05	Gfi1b	growth factor independent 1B transcriptional repressor
360323	5.8692	395.91	2.108	2.7842	0.0053653	0.014935	RT1-N2	"RT1 class Ib, locus N2"
299269	5.8781	17.513	1.0669	5.5093	3.6e-08	2.62e-07	Ifi27l2b	"interferon, alpha-inducible protein 27 like 2B"
304549	5.8816	301.53	2.0987	2.8025	0.0050709	0.014202	Oasl2	2'-5' oligoadenylate synthetase-like 2
312688	5.9115	207.24	1.3819	4.2779	1.89e-05	8.91e-05	Usp18	ubiquitin specific peptidase 18
303287	5.9123	5.4768	1.2995	4.5497	5.37e-06	2.8e-05	Fbxo39	F-box protein 39
24750	5.9247	201.11	1.1909	4.9749	6.53e-07	3.99e-06	RT1-N3	"RT1 class Ib, locus N3"
288604	5.9873	6.3445	1.2804	4.6762	2.92e-06	1.6e-05	Tmem270	transmembrane protein 270
503164	6.0169	77.25	1.4206	4.2354	2.28e-05	0.00010641	Apol9a	apolipoprotein L 9a
310968	6.0654	89.901	0.53064	11.43	2.95e-30	1.1e-28	Ifi44l	interferon-induced protein 44-like
299339	6.0706	84.557	0.53127	11.427	3.08e-30	1.14e-28	Tnfaip2	TNF alpha induced protein 2
24934	6.0752	6.2246	1.2845	4.7296	2.25e-06	1.26e-05	Klrk1	killer cell lectin like receptor K1
679600	6.2198	419.81	1.4193	4.3822	1.18e-05	5.78e-05	Xaf1	XIAP associated factor 1
500112	6.292	13.923	1.2252	5.1354	2.82e-07	1.82e-06	Gimap8	"GTPase, IMAP family member 8"
24617	6.3088	6.5718	1.2821	4.9209	8.62e-07	5.16e-06	Serpine1	serpin family E member 1
85483	6.3583	75.869	0.61032	10.418	2.05e-25	5.78e-24	Ciita	"class II, major histocompatibility complex, transactivator"
309621	6.3691	183.51	1.3855	4.5969	4.29e-06	2.27e-05	RT1-Ba	"RT1 class II, locus Ba"
25670	6.4321	15.085	1.221	5.2679	1.38e-07	9.34e-07	Il15	interleukin 15
171164	6.447	596.36	1.6524	3.9017	9.55e-05	0.00039619	Gbp2	guanylate binding protein 2
117517	6.5219	15.605	1.2199	5.3463	8.98e-08	6.24e-07	C7	complement C7
25599	6.5264	232.11	1.5497	4.2115	2.54e-05	0.00011728	Cd74	CD74 molecule
65190	6.6525	124.33	1.3637	4.8783	1.07e-06	6.31e-06	Rsad2	radical S-adenosyl methionine domain containing 2
24779	6.7174	8.5698	1.2527	5.3626	8.21e-08	5.71e-07	Slc4a1	solute carrier family 4 member 1 (Diego blood group)
287638	6.7825	10.26	1.2484	5.4331	5.54e-08	3.92e-07	Dlx3	distal-less homeobox 3
362376	6.8116	93.061	0.66131	10.3	7.04e-25	1.94e-23	Herc6	HECT and RLD domain containing E3 ubiquitin protein ligase family member 6
497963	6.8424	18.865	1.213	5.641	1.69e-08	1.29e-07	LOC497963	"similar to Nitric oxide synthase, inducible (NOS type II) (Inducible NO synthase) (Inducible NOS) (iNOS)"
685067	6.8574	1945.9	1.7724	3.869	0.00010928	0.00044894	LOC685067	"similar to guanylate binding protein family, member 6"
246208	6.8652	4393.8	2.3614	2.9073	0.0036455	0.010616	Ifi47	interferon gamma inducible protein 47
171091	6.9398	40.395	1.0415	6.6633	2.68e-11	2.76e-10	Zbp1	Z-DNA binding protein 1
192281	6.9424	184.01	1.456	4.7682	1.86e-06	1.05e-05	Oas1a	2'-5' oligoadenylate synthetase 1A
24575	6.9446	734.16	1.0709	6.4849	8.88e-11	8.72e-10	Mx1	myxovirus (influenza virus) resistance 1
25476	6.9743	279.73	1.1942	5.84	5.22e-09	4.21e-08	Lgals9	galectin 9
363938	7.0774	11.349	1.2367	5.7227	1.05e-08	8.17e-08	Oas2	2'-5' oligoadenylate synthetase 2
294270	7.1451	66.32	0.85088	8.3973	4.57e-17	7.78e-16	RT1-Db1	"RT1 class II, locus Db1"
310917	7.1907	142.84	0.59997	11.985	4.26e-33	1.8e-31	Gbp4	guanylate binding protein 4
300060	7.2425	13.93	1.2282	5.897	3.7e-09	3.04e-08	Apol11a	apolipoprotein L 11a
307412	7.3639	420.33	1.858	3.9634	7.39e-05	0.00031313	RGD1305184	similar to CDNA sequence BC023105
25698	7.3904	13.609	1.2327	5.9953	2.03e-09	1.71e-08	Ass1	argininosuccinate synthase 1
294091	7.6519	158.13	0.65513	11.68	1.61e-31	6.27e-30	Ifit2	interferon-induced protein with tetratricopeptide repeats 2
295703	7.9235	218.95	0.96949	8.1728	3.01e-16	4.8e-15	Serping1	serpin family G member 1
287561	7.9587	21.408	1.2159	6.5455	5.93e-11	5.94e-10	Ccl7	C-C motif chemokine ligand 7
24770	7.9812	40.887	1.1976	6.6643	2.66e-11	2.74e-10	Ccl2	C-C motif chemokine ligand 2
362050	8.2744	1501.5	1.5405	5.3711	7.82e-08	5.46e-07	Gbp5	guanylate binding protein 5
287102	8.2947	25.815	1.2037	6.8909	5.54e-12	6.08e-11	Kremen2	kringle containing transmembrane protein 2
294269	8.4062	111.81	1.0284	8.1737	2.99e-16	4.78e-15	RT1-Da	"RT1 class II, locus Da"
310879	8.4924	33.718	1.2002	7.0761	1.48e-12	1.71e-11	Alpk1	alpha-kinase 1
246759	8.5924	285.28	0.65557	13.107	3.01e-39	1.76e-37	Cxcl9	C-X-C motif chemokine ligand 9
305236	8.7113	36.32	1.1973	7.2755	3.45e-13	4.19e-12	Cxcl11	C-X-C motif chemokine ligand 11
309622	8.716	32.638	1.198	7.2755	3.45e-13	4.19e-12	RT1-Bb	"RT1 class II, locus Bb"
315108	8.9685	44.425	1.193	7.5178	5.57e-14	7.24e-13	Apol3	"apolipoprotein L, 3"
680611	8.9763	84.821	1.1873	7.56	4.03e-14	5.32e-13	Bcl3	"BCL3, transcription coactivator"
685116	8.982	158.25	1.0266	8.7491	2.15e-18	3.93e-17	Gbp3	guanylate binding protein 3
81780	9.1411	47.946	1.2023	7.6029	2.89e-14	3.89e-13	Ccl5	C-C motif chemokine ligand 5
79242	9.5292	59.364	1.1898	8.0089	1.16e-15	1.76e-14	Hpgd	15-hydroxyprostaglandin dehydrogenase
245920	9.6475	490.45	0.72532	13.301	2.28e-40	1.4e-38	Cxcl10	C-X-C motif chemokine ligand 10
