# Supplementary material for: The GPR17 agonist galinex restores oligodendrocyte maturation under inflammatory conditions
Source: Front Pharmacol. 2026 Jun 5;17:1838997. doi: 10.3389/fphar.2026.1838997 (PMC13279327; doi:10.3389/fphar.2026.1838997)
Supplement: Supplementary file 2 [file Table3.xlsx]

## Sheet: ridgeline_GSEA_CTKGALvsCTK (1)
#pathway	pathway	pval	padj	log2err	ES	NES	size	leadingEdge
1	Ribosome	1.05e-23	3.12e-21	1.263	-0.686	-3.18	104	LOC100911847|LOC100360449|Rpl31|Rps27|Rpl22l1|Rps21|Rpl29|Mrpl16|Rpl26|Mrpl3|Rps15a|Rps8|Rps4x|LOC100362027|Rpl19|LOC687780|Mrps2|108348287|Mrpl21|Mrpl4|Rps11|Rpl23a|Rpl4|Mrps9|LOC100360522|Rps23|Mrpl30|Rps17|Rps20|Rps3a|Rps27a|Rps2|Rps3|Rpl24|Mrpl23|Rpl18|Rps10|Mrpl32|Rpl23|Rpsa|Rpl6|Rpl13|Rps16|Rps27l|Mrps16|LOC100911372|Rpl18a|Rps15|Mrpl36|Mrps18c|Rpl12|Rpl5|Rpl15|Rplp0|Rps19|Mrps12|Mrpl13|Mrp…
2	Parkinson's disease	4.31e-15	6.42e-13	0.997	-0.5945	-2.762	106	Cox7a2l|Ndufa6|Vdac3|Atp5pd|Ndufa11|Gnai3|Ndufa3|LOC100363502|Atp5f1a|Ndufa2|Park7|Ube2j1|mt-Nd3|Ndufc2|Gnal|Pink1|Ndufa4|Ndufa13|Slc25a5|Uqcrh|mt-Atp8|Cyc1|Ppif|Sdhd|mt-Nd1|Ndufv2|Ube2g1|Prkacb|Atp5f1b|Ndufb5|Ndufa9|mt-Nd4l|Atp5mc3|Uqcrc2|Atp5pf|Cox7a2l2|Cox6c|Casp3|Ndufab1|mt-Co2|Ndufs3|Atp5mc2|Ndufb4|Cox6b1|mt-Co1|Atp5f1d|Ndufb7|Cox5a|Ndufs4|Ndufa10|Sdhc|Gnai2|LOC100363268|Ndufv3|Cox7c|Atp5f1e…
3	Oxidative phosphorylation	4.62e-12	4.59e-10	0.8871	-0.5677	-2.622	96	Cox7a2l|Ndufa6|Atp5mg|Atp5pd|Ndufa11|Ndufa3|Atp5f1a|Ndufa2|mt-Nd3|Ndufc2|Ndufa4|Ndufa13|Atp6v1a|Uqcrh|mt-Atp8|Cyc1|Cox11|Sdhd|mt-Nd1|Ndufv2|Atp5f1b|Ndufb5|Ndufa9|mt-Nd4l|Atp5mc3|Uqcrc2|Atp6v0e2|Atp5pf|Cox7a2l2|Atp6v0e1|Cox6c|Ndufab1|mt-Co2|Ndufs3|Atp5mc2|Cox10|Ndufb4|Cox6b1|mt-Co1|Atp5f1d|Ndufb7|Atp6v0c|Cox5a|Ndufs4|Ndufa10|Sdhc|LOC100363268|Atp6v0d1|Ndufv3|Cox7c|Atp5f1e|mt-Co3|Uqcrc1|Ndufb11|Cox…
4	Huntington's disease	1.17e-08	8.68e-07	0.7477	-0.4556	-2.213	132	Cox7a2l|Ndufa6|Polr2c|Vdac3|Atp5pd|Ndufa11|Ndufa3|LOC100363502|Atp5f1a|Taf4b|Ndufa2|Ndufc2|Ndufa4|Ndufa13|Tfam|Slc25a5|Uqcrh|mt-Atp8|Cyc1|Ppif|Sdhd|Polr2j|Ndufv2|LOC100912534|Polr2b|Creb5|Atp5f1b|Polr2k|Ndufb5|Ndufa9|Atp5mc3|Polr2g|Uqcrc2|Atp5pf|Cox7a2l2|Cox6c|Casp3|Ndufab1|Ap2a2|mt-Co2|Ndufs3|Atp5mc2|Ndufb4|Cox6b1|mt-Co1|Atp5f1d|Sod1|Ndufb7|Bax|Cox5a|Ndufs4|Creb3l1|Ndufa10|Sdhc|LOC100363268|Dctn…
5	Non-alcoholic fatty liver disease (NAFLD)	5.55e-06	0.0003309	0.6105	-0.4279	-1.988	106	Cox7a2l|Ndufa6|Ndufa11|Cdc42|Ndufa3|LOC100363502|Ndufa2|Ndufc2|Ndufa4|Ndufa13|Eif2s1|Uqcrh|Cyc1|Sdhd|Ndufv2|Mlx|Ndufb5|Ndufa9|Traf2|Uqcrc2|Cox7a2l2|Cox6c|Casp3|Ndufab1|mt-Co2|Ndufs3|Ndufb4|Cox6b1|mt-Co1|Xbp1|Prkab2|Ndufb7|Bax|Cox5a|Ndufs4|Ndufa10|Sdhc|LOC100363268|Ndufv3|Cox7c|Itch|Adipor1|mt-Co3|Mapk9|Prkaa1|Uqcrc1|Ndufb11|Cox6a1
6	Alzheimer's disease	2.07e-05	0.001027	0.5756	-0.3946	-1.882	120	Cox7a2l|Ndufa6|Atp5pd|Ndufa11|Ndufa3|LOC100363502|Atp5f1a|Ndufa2|Ndufc2|Ndufa4|Ndufa13|Uqcrh|mt-Atp8|Cyc1|Sdhd|Ndufv2|Atp5f1b|Ndufb5|Ndufa9|Adam10|Atp5mc3|Uqcrc2|Atp5pf|Cox7a2l2|Cox6c|Casp3|Ndufab1|mt-Co2|LOC108351137|Ndufs3|Atp5mc2|Ndufb4|Cox6b1|mt-Co1|Atp5f1d|Calm1|Ndufb7|Cox5a|Ndufs4|Ndufa10|Sdhc|LOC100363268|Ndufv3|Cox7c|Atp5f1e|Nae1|mt-Co3|Uqcrc1|Ndufb11|Cox6a1|Rtn3|Ide|Cox4i1|Cox5b|Bad|Mapk…
7	Proteasome	7.45e-05	0.003169	0.5384	-0.54	-2.04	40	LOC100911238|Psmb5|Psmc1|Psmd14|Psmd4|Psmc2|Psmb1|Psmd6|Psmd11|Psmd1|Psmb4|Psmb2|Psmd7|Psmf1|Psmb6|Psma7|Psma4|Psma6|Psmb3|Psma5|Adrm1|408248
8	Protein processing in endoplasmic reticulum	0.0001815	0.006762	0.5188	-0.3587	-1.75	140	Canx|Pdia6|Bag2|Edem3|Calr|Hsp90aa1|Bcap31|Ube2j1|Rpn1|Sec61b|Wfs1|Sec61a1|Hspa5|Dnajc3|Eif2s1|Pdia4|Derl1|Hsp90ab1|Edem2|Dnaja1|Plaa|Selenos|Hspa4l|Man1a2|Tusc3|Man1a1|Cul1|Ssr3|Pdia3|Sel1l|Skp1|Ube2g1|Sec23a|Stt3a|Ssr4|Traf2|Rad23b|Sec61g|Hspa8|Hsph1|Yod1|Ssr1|Ufd1|Erp29|Xbp1|Dnajc10|Dad1|Ssr2|Sec61a2|Bax|Dnajb11|Sar1b|Tram1|Mbtps2|Hsp90b1|Sec62|Ube2j2|Sec24d|Mapk9|Ubxn6
9	Protein export	0.0002771	0.009174	0.4985	-0.6237	-2.056	22	MGC109340|Srp19|Srp14|Srp68|Spcs3|Sec61b|Sec61a1|Hspa5|Sec11c|Sec61g|Srp54a|Sec61a2|Immp1l|Spcs2|Sec62
12	Lysine degradation	0.0007602	0.01888	0.4773	0.5217	1.908	42	Dot1l|Kmt5b|Kmt2b|Kmt2d|Kmt2a|Kmt5c|Colgalt1|Nsd1|Ehmt2
10	Carbon metabolism	0.0005702	0.01699	0.4773	-0.381	-1.74	88	Rpia|Psat1|Mdh1|Mdh2|Suclg2|Dld|Tpi1|Aldh6a1|Prps2|Gpi|Glud1|Pccb|Sdhd|Idh1|Pdha1|Eno1|Idh3a|Pdhb|LOC108351137|Amt|Mmut|LOC100364062|Adpgk|Sdhc|Acat2|Pfkm|Pgk1|Rpe|Pgp|Aco1|G6pd|Pfkp|Suclg1|Adh5|Aldoc|Psph|Eno2|Glyctk|Hadha|Cat|Me2|Acat1
11	Transcriptional misregulation in cancer	0.0006964	0.01887	0.4773	0.4004	1.742	101	Dot1l|Aspscr1|Etv4|Per2|Kmt2a|Igf1r|Ewsr1|Klf3|Zbtb17|Tcf3|Hpgd|Mllt1|Foxo1|Rxrb|Cdkn1a|Sp1|Fut8|Maf|Etv6|Gadd45g|Pbx3|Ldb1|Gadd45b|Cebpb|Ptk2|Taf15|Cd14|Men1|Ccnt2|Meis1|Gria3|Tp53|Etv1|Atf1|Mycn|Tfe3|Ccnt1|Jmjd1c|Ss18|Sin3a|Csf1r|Bcl11b
13	ABC transporters	0.0012	0.02751	0.4551	0.6075	1.908	22	Abcc5|Abca2|Abcc8|Abcb6|Abca3|Abca8a|Abcd4
14	Antigen processing and presentation	0.002011	0.03893	0.4317	-0.4665	-1.746	39	Canx|Calr|Hsp90aa1|Hspa4|Hspa5|Hsp90ab1|Pdia3|Lgmn|RT1-Da|Hspa8
15	Pentose and glucuronate interconversions	0.002062	0.03893	0.4317	-0.6949	-1.925	12	Ugt1a8|Sord|Akr1b1|Akr1a1|Ugp2|Gusb|Cryl1|Crppa|Rpe
16	Basal transcription factors	0.00209	0.03893	0.4317	-0.4853	-1.768	33	Gtf2e1|Gtf2b|Taf4b|Taf6l|Cdk7|Taf1|Taf9b|Taf3|Taf11|Taf6|Ccnh|Taf12
17	Cysteine and methionine metabolism	0.003051	0.05349	0.4317	-0.4989	-1.819	32	Amd1|Mdh1|Mpst|Mdh2|Ahcy|Gss|Enoph1|Tst|Kyat3
18	Notch signaling pathway	0.00458	0.07582	0.407	0.4925	1.777	38	Rbpjl|Dtx1|Dvl1|Crebbp|Kat2a|Ncor2|Notch1|Dll3|Snw1|Jag2|Psen1|Numbl|Notch3|Notch2|Rfng|Dvl2|Ctbp1|Dvl3|Dtx3
19	MAPK signaling pathway	0.00585	0.09176	0.407	0.305	1.445	188	Taok3|Pla2g4b|Mapk8ip2|Map4k2|Map2k7|Ppp3cc|Igf1r|Taok2|Map3k3|Cacna1a|Mapk8ip3|Map3k20|Cacna1b|Elk1|Cacna1h|Irak1|Cacna1d|Map3k1|Nlk|Map3k2|Nr4a1|Ptprr|Tgfb2|Map3k5|Tab2|Map3k12|Flnb|Akt2|LOC100912585|Fgfr1|Flna|Gadd45g|Gadd45b|Ikbkb|Cacna2d2|Cacna1c|Map2k5|Mknk2|Rac2|Dusp4|Cdc25b|Nf1|Cd14|Map2k4|Jun|Cacnb2|Tp53|Akt1|Map3k4|Mapk11|Ppm1b|Erbb2|Mapk8ip1|Rps6ka2|Csf1r
20	Phagosome	0.007212	0.1055	0.407	-0.3457	-1.571	87	Canx|Calr|Colec11|Dync2h1|Sec61b|Tubb2b|Itgb1|Sec61a1|Atp6v1a|Scarb1|Stx12|Tuba1b|Atp6v0e2|RT1-Da|Sec61g|Atp6v0e1|Actg1|Pik3c3|Tfrc|Atp6v0c|Sec61a2|Tubb4b|Atp6v0d1|Lamp1|LOC100909441|Dync1i2|Rab5al1|LOC100909548|Mrc2|Dync1li2|Actb|Tubb6|Itga5|Rab7b
21	Ribosome biogenesis in eukaryotes	0.007529	0.1055	0.407	-0.3652	-1.544	66	Eif6|Pop7|Riok2|Nmd3|Ran|Mphosph10|Pop5|Nxt2|Imp4|Efl1|Nop10|Wdr75|Fbl|Nop58|Nvl|Sbds|Xrn2|Nop56|Imp3|Rexo2|Utp14a|Gnl3l|Snu13|Emg1
22	RNA degradation	0.008073	0.1055	0.3807	-0.3743	-1.583	64	Btg1|Hspd1|Pnpt1|Cnot6|Lsm3|Lsm2|Dhx36|Cnot8|Cnot2|Cnot7|Mtrex|Exosc4|Xrn2|Eno1|Hspa9|Cnot6l|Dis3|Pfkm|Lsm5|Mphosph6|Exosc3
23	Porphyrin and chlorophyll metabolism	0.008139	0.1055	0.3807	-0.5251	-1.731	22	Ugt1a8|Hmbs|Blvrb|Fxn|Gusb|Blvra|Fech|Hccs|Ears2|Cox10
24	GnRH signaling pathway	0.008858	0.1069	0.3807	0.4058	1.589	59	Pla2g4b|Map2k7|Camk2b|Map3k3|Elk1|Cacna1d|Map3k1|Adcy1|Map3k2|Plcb4|Adcy6|LOC100912585|Adcy2|Cacna1c|Map2k4|Jun|Plcb3|Itpr2|Map3k4|Mapk11|Prkcd
25	Terpenoid backbone biosynthesis	0.008967	0.1069	0.3807	-0.5586	-1.761	19	Zmpste24|Dhdds|Idi1|Fdps|Fntb|Hmgcs1|Fnta|Acat2|Ggps1|Pdss2|Mvk|Hmgcr|Acat1
26	Citrate cycle (TCA cycle)	0.009597	0.11	0.3807	-0.4854	-1.657	27	Mdh1|Mdh2|Suclg2|Dld|Sdhd|Idh1|Pdha1|Idh3a|Pdhb
27	Type II diabetes mellitus	0.01022	0.1128	0.3807	0.498	1.693	29	Abcc8|Pik3r2|Cacna1a|Prkce|Cacna1b|Cacna1d|Socs2|Irs2|Ikbkb|Cacna1c|Prkcd|Hk2|Pik3r1
28	Systemic lupus erythematosus	0.01067	0.1136	0.3807	-0.4521	-1.6	30	Ro60|LOC100361558|H3f3b|Hist1h2ao|Macroh2a2|H2az1|Hist3h2ba|Ssb|RT1-Da|Snrpd1
29	Bile secretion	0.01126	0.1157	0.3807	0.4751	1.62	30	Ldlr|Slc2a1|Aqp4|Nceh1|Adcy1|Adcy6|Adcy2|Atp1b2|Slc4a5|Slc4a4|Atp1a1
30	Tyrosine metabolism	0.01215	0.1173	0.3807	-0.7204	-1.755	8	Fah|Maoa|Mif
31	Mucin type O-glycan biosynthesis	0.01243	0.1173	0.3807	0.6428	1.717	12	C1galt1|St3gal1|Galnt2|Galnt16
32	Aldosterone synthesis and secretion	0.01287	0.1173	0.3807	0.4032	1.584	60	Lipe|Prkd2|Ldlr|Camk2b|Prkce|Cacna1h|Cacna1d|Adcy1|Nr4a1|Camk1d|Plcb4|Adcy6|Adcy2|Atf6b|Atp1b2|Cacna1c|Atp1a1|Plcb3|Atf1|Itpr2|Daglb|Orai1|Gnaq|Atp1a3|Atp1b1|Creb3l2|Atf2
33	Drug metabolism - other enzymes	0.01298	0.1173	0.3807	-0.442	-1.564	30	Ugt1a8|Mgst3|Tk1|Itpa|Rrm2b|Gusb|Gstp1|Gsto1|Gstm3|Nme1
34	Alcoholism	0.01375	0.12	0.3807	-0.338	-1.475	72	Nras|LOC100361558|H3f3b|Maoa|Gnai3|Gnb2|Hist1h2ao|Sos2|Ppp1ca|Camkk2|Macroh2a2|Grin3a|H2az1|Hist3h2ba|Creb5|Ppp1cb|Map2k1|Gng12|Gnb4|Calm1|Creb3l1|Araf|Gnai2
35	Carbohydrate digestion and absorption	0.01409	0.12	0.3807	0.5298	1.648	21	Pik3r2|Cacna1d|Slc2a5|Akt2|Atp1b2|Atp1a1|Akt1|Hk2|Pik3r1|Atp1a3|Atp1b1|Slc37a4|Hk1
36	Valine, leucine and isoleucine degradation	0.01717	0.1396	0.3525	-0.4288	-1.585	38	Aacs|Dld|Aldh6a1|Acadsb|Pccb|Bckdha|Aldh1b1|Hadhb|Hmgcs1|Hibadh|Mmut|Acat2
37	Glycolysis / Gluconeogenesis	0.01734	0.1396	0.3525	-0.4221	-1.545	34	Akr1a1|Dld|Tpi1|Gpi|Pdha1|Aldh1b1|Ldha|Eno1|Pdhb|LOC108351137|LOC100364062|Adpgk|Pfkm|Pgk1|Pfkp|Adh5|Aldoc|Ldhb|Eno2
38	Legionellosis	0.02045	0.1603	0.3525	-0.4234	-1.498	30	Eef1a1|Nfkbia|LOC100363502|Hspd1|Bnip3|Hspa8|Casp3|Arf1|Eef1g|Nfkb2|Clk1|Sar1b
39	Taste transduction	0.02244	0.1715	0.3525	0.5302	1.63	20	Gabbr1|Cacna1a|P2ry1|Adcy6|Hcn4|Cacna1c|Gabra2|Entpd2|Asic2
40	Choline metabolism in cancer	0.02787	0.2069	0.3525	0.3542	1.444	72	LOC303140|Tsc2|Pla2g4b|Chkb|Pik3r2|Dgkz|Rps6kb2|Wasf1|Plcg1|Sp1|Dgka|Slc44a2|Akt2|Wasf3|Pip5k1c|Dgkd|Rac2|Pip5k1a|Jun|Akt1|Ralgds|Wasf2|Pik3r1|Dgkq|Rheb|Chka|Pdpk1|Pip5k1b
41	Amoebiasis	0.02847	0.2069	0.3525	0.3946	1.466	46	Pik3r2|Lama5|Arg2|Adcy1|Tlr2|Actn4|Col1a2|Plcb4|Tgfb2|Col4a1|Ptk2|Lamc1|Lama4|Cd14|Plcb3|Lamb2|Col4a2|Pik3r1|Gnaq|Nfkb1
42	Calcium signaling pathway	0.03161	0.2243	0.3218	0.3362	1.414	87	Tpcn2|Tpcn1|Slc8a3|Camk2b|Ppp3cc|Cacna1a|Ryr3|Cacna1b|Cacna1h|Mcu|Cacna1d|Plcg1|Adcy1|Camk1d|Slc8a2|Plcb4|Stim1|Adcy2|Orai3|Cacna1c|Plcb3|Itpr2|Plcd1|Orai1|Erbb2|Phkg2|Gnaq|Erbb3|Pde1b|Itpkb|Ptger1|Stim2|Atp2a2|Ppp3cb|Adcy8|Atp2b1|Slc8a1|Ptk2b|Erbb4|Atp2b2
43	Inflammatory mediator regulation of TRP channels	0.03591	0.2464	0.3218	0.3877	1.465	49	Pla2g4b|Camk2b|Pik3r2|Prkce|Asic1|Plcg1|Adcy1|Plcb4|Adcy6|Adcy2|Plcb3|Itpr2|Asic2|Mapk11|Prkcd|Pik3r1|Gnaq
44	Glutamatergic synapse	0.03665	0.2464	0.3218	0.3543	1.438	68	Grik5|Pla2g4b|Grik3|Ppp3cc|Cacna1a|Cacna1d|Gnb5|Slc1a3|Gnao1|Adcy1|Dlgap1|Plcb4|Adcy6|Homer3|Adcy2|Cacna1c|Gng3|Shank1|Plcb3|Gria3|Itpr2
45	Retrograde endocannabinoid signaling	0.03721	0.2464	0.3218	-0.2923	-1.351	94	Ndufa6|Ndufa11|Gnai3|Ndufa3|Gnb2|Ndufa2|mt-Nd3|Ndufc2|Ndufa4|Ndufa13|mt-Nd1|Gabrg1|Ndufv2|Prkacb|Ndufb5|Ndufa9|mt-Nd4l|Napepld|Ndufab1|Ndufs3|Ndufb4|Gng12|Gnb4|Ndufb7|Gria1|Ndufs4|Ndufa10|Gnai2|LOC100363268|Ndufv3|Gria4|Mapk9|Ndufb11|Mapk1|mt-Nd4|mt-Nd6|Grm5|Ndufs8|Abhd6|Gng2|Gabra4
46	Pentose phosphate pathway	0.03943	0.2554	0.3218	-0.494	-1.558	19	Rpia|Prps2|Gpi|Pfkm|Rpe|G6pd|Pfkp|Aldoc|Glyctk
47	Non-homologous end-joining	0.04173	0.2609	0.3218	-0.5909	-1.577	11	Dclre1c|Xrcc6|Xrcc5|Prkdc|Poll|Fen1|Xrcc4
48	Ovarian steroidogenesis	0.04259	0.2609	0.3218	0.5144	1.565	19	Ldlr|Pla2g4b|Igf1r|Adcy1|Adcy6|Adcy2
49	AMPK signaling pathway	0.0429	0.2609	0.282	0.3254	1.379	89	Lipe|Ulk1|Tsc2|Foxo3|Pik3r2|Igf1r|Strada|Rps6kb2|Cpt1c|Ppp2r5b|Fasn|Foxo1|Irs2|Akt2|Acaca|Stk11|Ppp2r2b|Gys1|Pfkfb2|Srebf1|Ccna2|Akt1|Scd|Mlycd|Ppp2r5e|Rptor|Cpt1b|Pik3r1|Rab11b|Rheb|Creb3l2|Stradb|Pdpk1
50	Protein digestion and absorption	0.04505	0.2657	0.2879	0.4237	1.499	36	Slc8a3|Col5a3|Col27a1|Col11a2|Slc8a2|Col1a2|Col9a3|Col4a1|Atp1b2|Atp1a1|Slc36a1|Col9a1|Col4a2|Col5a2|Atp1a3|Atp1b1
51	Circadian entrainment	0.04576	0.2657	0.2765	0.3673	1.432	57	Per2|Camk2b|Per3|Ryr3|Cacna1h|Cacna1d|Gnb5|Gnao1|Adcy1|Plcb4|Adcy6|Adcyap1r1|Adcy2|Cacna1c|Gng3|Plcb3|Gria3|Per1
52	HTLV-I infection	0.04637	0.2657	0.2617	0.2918	1.348	154	Crtc1|Crebbp|Slc2a1|Pik3r2|Ppp3cc|Kat2a|Stat5a|Map3k3|E2f2|RT1-Bb|Zfp36|Elk1|Polb|Vac14|Tcf3|Map3k1|Gps2|Adcy1|Trrap|Cdkn1a|Tgfb2|Adcy6|Akt2|Anapc4|Pttg1|Adcy2|Atf6b|Anapc7|Ikbkb|Ets2|Map2k4|Jun|Ccna2|Anapc2|Espl1|Tln1|Tp53|Stat5b|Akt1|Smad2
53	Ether lipid metabolism	0.05267	0.288	0.3218	-0.4488	-1.48	22	Plpp1|Cept1|Pafah1b2|Ugt8|Pafah1b1|Plaat3|Gal3st1|Gdpd1|Selenoi
54	Sphingolipid metabolism	0.05269	0.288	0.3218	-0.3863	-1.413	35	Plpp1|Acer3|Acer2|Sptlc2|Ugt8|Gla|Gal3st1|Sgms2|Asah1|Kdsr|Cers4|Galc|Cers2
55	Endocrine resistance	0.05324	0.288	0.3218	0.3385	1.39	73	Pik3r2|Igf1r|Notch1|Rps6kb2|Carm1|E2f2|Adcy1|Cdkn1a|Sp1|Adcy6|Akt2|Dll3|Jag2|Adcy2|Ptk2|Shc3|Notch3|Jun|Tp53|Akt1|Notch2|Mapk11|Erbb2
56	Cellular senescence	0.05495	0.288	0.2413	0.2999	1.335	117	Hus1|Tsc2|Foxo3|Pik3r2|Ppp3cc|Rad9a|E2f2|E2f4|Mcu|Btrc|Cacna1d|Hipk2|Foxo1|Cdkn1a|Tgfb2|Fbxw11|Akt2|Hipk1|Trpm7|Gadd45g|Gadd45b|Hipk3|Ccna2|Tp53|Akt1|Smad2|Itpr2|Cdk1|Mapk11
57	RNA transport	0.05554	0.288	0.3218	-0.2705	-1.295	122	Pop7|Eif4a2|Eif3el1|Eif3j|Nmd3|Ran|Gemin8|Eif4a1|Pop5|Eef1a1|Eif2s3y|Nup107|Nxt2|Eif1|Ndc1|Alyref|Nup155|Thoc7|Eif2s1|Clns1a|Eif2b5|Ranbp2|Nup85|Tgs1|Rbm8a|Nup93|Upf3a|Nup210|Eif4ebp3|Eif1ax|Thoc1|Eif2s3|Eif4g2|Strap|Eif3c|Phax|Paip1
58	Pyruvate metabolism	0.05605	0.288	0.2879	-0.4072	-1.39	27	Hagh|Mdh1|Mdh2|Dld|Pdha1|Aldh1b1|Ldha|Pdhb|Glo1|LOC100364062|Acat2
59	Butanoate metabolism	0.05808	0.2927	0.3218	-0.504	-1.489	15	Aacs|Aldh5a1|Bdh1|Hmgcs1|Acat2|Hadh|Hadha|Acat1
60	Thyroid hormone signaling pathway	0.0596	0.2927	0.2378	0.3161	1.329	87	Tsc2|Med12|Crebbp|Slc2a1|Pik3r2|Kat2a|Notch1|Med13l|Med14|Plcg1|Foxo1|Rxrb|Plcb4|Akt2|Atp1b2|Pfkfb2|Thra|Notch3|Atp1a1|Plcb3|Tp53|Akt1|Med12l|Notch2|Plcd1|Sin3a|Med24|Pik3r1|Atp1a3|Med16|Atp1b1|Rheb|Ncor1|Pdpk1|Med27
61	ECM-receptor interaction	0.05993	0.2927	0.253	0.4098	1.4	32	Tnc|Lama5|Vwf|Col1a2|Col9a3|Col4a1|Lamc1|Lama4|Lamb2|Col9a1|Col4a2|Reln|Agrn|Dag1
62	Glycosaminoglycan biosynthesis - keratan sulfate	0.06401	0.3077	0.2878	0.5624	1.502	12	St3gal1|Fut8|Chst1|B4galt2|St3gal3|Chst2|B4galt3|B3gnt2|St3gal2|Chst5|B3gnt7
63	Insulin secretion	0.06632	0.3137	0.2311	0.3694	1.386	48	Abcc8|Slc2a1|Camk2b|Cacna1d|Adcy1|Plcb4|Adcy6|Adcyap1r1|Adcy2|Atf6b|Atp1b2|Cacna1c|Atp1a1|Plcb3|Gnaq|Atp1a3|Atp1b1|Creb3l2|Atf2|Kcnma1|Adcy8|Kcnn1|Vamp2|Adcy5|Atf4|Prkca
64	Drug metabolism - cytochrome P450	0.0685	0.319	0.2878	-0.5628	-1.502	11	Ugt1a8|Mgst3|Maoa|Gstp1|Gsto1|Gstm3
65	Toll-like receptor signaling pathway	0.07069	0.3241	0.2221	0.3645	1.398	53	Map2k7|Irf5|Fadd|Pik3r2|Irf3|Cxcl9|Irak1|Tlr2|Tab2|Akt2|Cxcl10|Ikbkb|Cd14|Map2k4|Jun|Akt1|Mapk11
66	Necroptosis	0.0725	0.3273	0.2664	-0.2868	-1.288	83	Ppia|Vdac3|Hsp90aa1|Dnm1l|Hist1h2ao|Ifngr1|Slc25a5|Hsp90ab1|Glud1|Macroh2a2|Faf1|H2az1|Tlr3|Traf2|Jak1|Ifngr2|Chmp5|Chmp3|Bax|Pygb|Chmp2a|RGD1566265|Mapk9|Xiap|Pgam5|Zbp1|Chmp7|Slc25a4|Chmp1a|Vdac2|Bid|Ripk1|Vps4b|Ppid|Vdac1|Birc3|Capn2
67	Tryptophan metabolism	0.07543	0.3355	0.2413	-0.4592	-1.41	17	Maoa|Dld|Kyat3|Aldh1b1|Acat2|Hadh|Hadha|Cat|Acat1|Dhtkd1|Aldh3a2
68	Antifolate resistance	0.07865	0.3447	0.2193	0.4781	1.432	18	Abcc5|Mthfr|Shmt2|Ikbkb|Nfkb1|Abcc1|Ggh
69	Glycine, serine and threonine metabolism	0.08493	0.3668	0.225	-0.427	-1.387	21	Gatm|Psat1|Maoa|Dld|Srr
70	Th1 and Th2 cell differentiation	0.08935	0.3797	0.1958	0.3583	1.354	49	Rbpjl|Ppp3cc|Stat5a|Notch1|RT1-Bb|Plcg1|Maf|Dll3|Jag2|Ikbkb|Notch3|Jun|Stat5b|Notch2|Mapk11
71	AGE-RAGE signaling pathway in diabetic complications	0.09046	0.3797	0.19	0.3203	1.299	67	Pik3r2|Stat5a|Prkce|Plcg1|Foxo1|Col1a2|Plcb4|Ager|Tgfb2|Akt2|Col4a1|Pim1|Jun|Plcb3|Stat5b|Akt1|Smad2|Plcd1|Mapk11|Prkcd|Col4a2|Pik3r1|Nfkb1|Ccl2
72	Biosynthesis of amino acids	0.09443	0.3892	0.228	-0.3295	-1.305	50	Rpia|Psat1|Tpi1|Asns|Prps2|Idh1|Eno1|Idh3a|LOC108351137|LOC100364062|Pfkm|Pgk1|Rpe|Aco1|Pfkp|Aldoc|Psph|Eno2
73	Regulation of lipolysis in adipocytes	0.09747	0.3892	0.1919	0.3888	1.337	31	Lipe|Pik3r2|Adcy1|Irs2|Adcy6|Akt2|Adora1|Adcy2
74	African trypanosomiasis	0.09756	0.3892	0.1958	0.5108	1.396	13	Plcb4|Lama4|Plcb3|Gnaq|Myd88|Icam1|Prkca|Vcam1|Plcb1|Thop1|Fas
75	Longevity regulating pathway	0.09864	0.3892	0.1847	0.3094	1.261	72	Ulk1|Tsc2|Foxo3|Pik3r2|Igf1r|Rps6kb2|Ehmt2|Adcy1|Foxo1|Irs2|Adcy6|Akt2|Stk11|Adcy2|Atf6b|Tp53|Akt1|Rptor|Atg13|Pik3r1|Eif4e|Nfkb1|Rheb|Creb3l2|Atf2|Eif4e2|Ehmt1|Adcy8|Hras|Eif4ebp1|Adcy5|Atf4|Akt1s1|Prkaa2|Mtor
76	Fanconi anemia pathway	0.09925	0.3892	0.1938	0.3839	1.311	32	Fance|Fanca|Poli|Top3a|Slx4|Rev3l|Mus81|Eme2|Ercc1|Fancc|Faap100
77	ErbB signaling pathway	0.1032	0.3995	0.1798	0.31	1.262	71	Map2k7|Camk2b|Pik3r2|Stat5a|Rps6kb2|Elk1|Pak7|Plcg1|Cdkn1a|Akt2|Abl2|Ptk2|Nrg1|Shc3|Map2k4|Jun|Cblb|Stat5b|Akt1|Erbb2|Pak4
78	Jak-STAT signaling pathway	0.1062	0.4059	0.1767	0.3213	1.281	63	Ghr|Crebbp|Pias2|Il3ra|Pik3r2|Stat5a|Socs2|Cdkn1a|Akt2|Pim1|Pias1|Stat5b|Ptpn11|Akt1|Il15ra|Pik3r1|Crlf2|Csf2ra|Tyk2|Socs7|Jak2|Cntf|Ifnar1|Hras
79	FoxO signaling pathway	0.1089	0.4109	0.1709	0.2932	1.256	93	Agap2|Usp7|Crebbp|Foxo3|Pik3r2|Igf1r|Foxg1|Nlk|Foxo1|Cdkn1a|Irs2|Tgfb2|Akt2|Homer3|Stk11|Gadd45g|Gadd45b|Ikbkb
80	Neuroactive ligand-receptor interaction	0.1186	0.4339	0.1682	0.3398	1.284	49	Gabbr1|Ghr|Grik5|Grik3|P2ry1|Adcyap1r1|Cnr1|Adora1|Thra|S1pr5|Gria3|P2ry13|Grid1|Gabra2
81	Oxytocin signaling pathway	0.1191	0.4339	0.1632	0.2901	1.239	92	Pla2g4b|Camk2b|Ppp3cc|Ryr3|Elk1|Cacna1d|Ppp1r12c|Gnao1|Adcy1|Camk1d|Ppp1r12b|Cdkn1a|Plcb4|Adcy6|Kcnj12|LOC100912585|Adcy2|Cacna2d2|Cacna1c|Map2k5|Jun|Cacnb2|Plcb3|Itpr2
82	Propanoate metabolism	0.1194	0.4339	0.1882	-0.3783	-1.286	25	Suclg2|Dld|Aldh6a1|Echdc1|Pccb|Bckdha|Ldha|Mmut|Acat2|Bckdhb|Suclg1|Ldhb|Hadha|Acat1
83	Selenocompound metabolism	0.1245	0.4471	0.1723	0.5197	1.371	11	Papss2|Sephs2|Scly|Txnrd1|Mars1
84	Ferroptosis	0.1286	0.4562	0.1847	-0.3661	-1.27	28	Vdac3|Gss|Acsl4|Tf|Acsl1|Tfrc|Atg7|Acsl5|Gclc|Prnp|Slc3a2|Gclm|Hmox1|Atg5|Vdac2
85	Cholinergic synapse	0.1302	0.4565	0.1574	0.3052	1.228	65	Camk2b|Pik3r2|Cacna1a|Cacna1b|Cacna1d|Gnb5|Gnao1|Adcy1|Plcb4|Adcy6|Akt2|Kcnj12|Adcy2|Cacna1c|Gng3|Plcb3|Akt1|Itpr2|Fyn
86	Glutathione metabolism	0.135	0.4668	0.1798	-0.3532	-1.241	29	Mgst3|Ggct|Gss|Rrm2b|Gstp1|Gsto1|Idh1|Gstm3|Srm|Lap3|Gclc|Odc1|G6pd|Gclm|Gstm4
87	Longevity regulating pathway - multiple species	0.1363	0.4668	0.1585	0.3452	1.283	46	Foxo3|Pik3r2|Igf1r|Rps6kb2|Adcy1|Foxo1|Irs2|Adcy6|Akt2|Adcy2
88	Ubiquitin mediated proteolysis	0.1397	0.4732	0.1978	-0.2453	-1.165	117	Rnf7|Uba6|Trim37|Cul3|Sae1|Brca1|Ube2j1|Ube2n|Eloc|Nedd4|Uba2|Ube2e1|Cul1|Skp1|Ube2s|Ube2g1|Vhl|Nhlrc1|Anapc11|Elob|Ube3a|Smurf2|Traf6|103694902|Cop1|Cul2|Ube2o|Ube2r2|Anapc5|Cul5|Ube2a|Siah1|Ube2j2|Itch|Keap1|Ube2h|Ddb1|Ube2c|Xiap
89	GABAergic synapse	0.1414	0.4733	0.1532	0.3239	1.243	53	Gabbr1|Cacna1a|Slc6a1|Cacna1b|Cacna1d|Gnb5|Gnao1|Adcy1|Adcy6|Adcy2|Cacna1c|Gng3
90	Steroid hormone biosynthesis	0.1444	0.4733	0.1696	-0.533	-1.334	9	Ugt1a8|Dhrs11|Srd5a1|Srd5a3|Hsd17b8
91	Lysosome	0.1445	0.4733	0.1483	0.2853	1.203	88	Abca2|Slc11a2|Idua|Ctsl|Gga3|Atp6v0a1|Sumf1|Npc1|Ap1m1|Ap1g2|Ap3b2|Naga|Galns|Ap1b1|Neu1|Man2b1|Arsg
92	Fatty acid elongation	0.1465	0.4745	0.1682	-0.4002	-1.3	21	Elovl4|Acot7|Ppt1|Elovl7|Elovl5|Hadhb|Ppt2
93	Chemical carcinogenesis	0.1484	0.4755	0.1682	-0.4336	-1.312	16	Ugt1a8|Mgst3|Gstp1|Gsto1|Kyat3|Gstm3
94	Glioma	0.1661	0.5162	0.1388	0.3124	1.212	55	Camk2b|Pik3r2|Igf1r|E2f2|Plcg1|Camk1d|Cdkn1a|Akt2|Gadd45g|Gadd45b|Shc3|Tp53|Akt1
95	Synthesis and degradation of ketone bodies	0.1667	0.5162	0.1532	-0.6004	-1.324	6	Bdh1|Hmgcs1|Acat2|Acat1
96	Regulation of actin cytoskeleton	0.1685	0.5162	0.1814	-0.239	-1.157	130	Vcl|LOC100910732|Nras|Pak3|Cdc42|Nckap1|Rras2|Arpc5l|Rhoa|Itgb1|Sos2|Ppp1ca|Rdx|Arpc4|Cfl2|Cxcl12|Mylk|Rras|Lpar4|Ezr|Actg1|Arpc5|Ppp1r12a|Ppp1cb|Arpc1a|Map2k1|Gng12|Tmsb4x|Diaph3|LOC100911248|Brk1|LOC100909840|Araf|Arpc1b|Rock2|Fgd3
97	Renin-angiotensin system	0.1691	0.5162	0.1552	-0.5706	-1.314	7	Ctsa|Prcp|Prep|LOC108348118
98	Glyoxylate and dicarboxylate metabolism	0.1698	0.5162	0.1532	-0.3677	-1.231	23	Mdh1|Mdh2|Dld|Pccb|Amt|Mmut|Acat2|Pgp|Aco1|Hyi|Glyctk|Cat|Acat1
99	Breast cancer	0.1744	0.5227	0.1336	0.2832	1.185	83	Dvl1|Pik3r2|Igf1r|Notch1|Rps6kb2|E2f2|Tcf7l1|Cdkn1a|Sp1|Akt2|Fgfr1|Dll3|Jag2|Gadd45g|Gadd45b|Shc3|Tcf7l2|Notch3|Jun|Tp53|Akt1|Notch2|Erbb2|Apc2|Dvl2|Pik3r1|Dvl3
100	Salivary secretion	0.1754	0.5227	0.1396	0.3413	1.234	40	Ryr3|Adcy1|Plcb4|Adcy6|Adcy2|Atp1b2|Atp1a1|Plcb3|Itpr2|Slc12a2|Gnaq|Atp1a3|Atp1b1|Kcnma1|Adcy8|Atp2b1|Atp2b2|Vamp2|Adcy5|Prkca
101	Small cell lung cancer	0.1779	0.5248	0.1328	0.295	1.179	64	Pik3r2|Lama5|E2f2|Zbtb17|Rxrb|Cdkn1a|Akt2|Col4a1|Gadd45g|Gadd45b|Ikbkb|Ptk2|Lamc1|Cks1b|Lama4|Tp53|Akt1|Lamb2|Col4a2|Pik3r1|Traf4|Nfkb1|Gadd45a|Ccne2|Birc2
102	Phosphatidylinositol signaling system	0.1829	0.5265	0.1308	0.2887	1.173	70	Pik3r2|Dgkz|Pik3c2b|Plcg1|Plcb4|Dgka|Ip6k2|Pip5k1c|Dgkd|Pip5k1a|Plcb3|Itpr2|Pip4k2b|Inpp5a|Plcd1|Itpk1|Mtm1|Pi4kb|Synj1|Pi4ka|Pik3r1|Sacm1l|Ppip5k1|Inpp5k|Dgkq|Itpkb|Pip5k1b
103	VEGF signaling pathway	0.1854	0.5265	0.1343	0.3385	1.209	37	Pla2g4b|Pik3r2|Ppp3cc|Pxn|Plcg1|Akt2|Ptk2|Rac2|Akt1|Mapk11
104	Homologous recombination	0.1863	0.5265	0.1511	-0.346	-1.201	28	Rad51|Brca1|Xrcc2|Pold2|Topbp1|Rpa1|Atm
105	Non-small cell lung cancer	0.187	0.5265	0.1308	0.3123	1.191	52	Foxo3|Pik3r2|Stat5a|E2f2|Plcg1|Rxrb|Cdkn1a|Akt2|Gadd45g|Gadd45b|Eml4|Tp53|Stat5b|Akt1|Erbb2|Pik3r1|Alk|Gadd45a|Pdpk1|Hras|Braf|Rb1|Bak1|Prkca|Map2k2
106	Basal cell carcinoma	0.1873	0.5265	0.1373	0.3539	1.209	32	Dvl1|Tcf7l1|Sufu|Hhip|Cdkn1a|Ptch1|Gadd45g|Gadd45b|Tcf7l2|Tp53|Gli3|Apc2|Dvl2|Dvl3|Gadd45a
107	Fc epsilon RI signaling pathway	0.1895	0.5279	0.1336	0.3434	1.204	35	Pla2g4b|Map2k7|Pik3r2|Plcg1|Akt2|Vav2|Rac2|Map2k4|Akt1|Fyn|Mapk11
108	Spliceosome	0.1962	0.5397	0.1632	-0.2397	-1.131	112	Tra2b|Snrpc|LOC102548514|Srsf10|Snrpa1|Bcas2|Ppil1|Alyref|Hnrnpa1|Lsm3|Lsm2|Tra2a|Ccdc12|Snrpg|Prpf3|Srsf7|Sf3b5|Hspa8|Rbm8a|Snrpd2|Snrpf|Srsf1|Snrpd1|Thoc1|Hnrnpk|Snu13|Lsm5|Prpf40a|U2surp
109	Metabolism of xenobiotics by cytochrome P450	0.1974	0.5397	0.1446	-0.4228	-1.234	14	Ugt1a8|Mgst3|Gstp1|Gsto1|Gstm3
110	Fatty acid biosynthesis	0.2099	0.5687	0.1301	0.4581	1.224	12	Mcat|Acsl6|Fasn|Acsbg1|Acaca
111	Phospholipase D signaling pathway	0.2143	0.5753	0.1188	0.2729	1.151	88	Tsc2|Pla2g4b|Pik3r2|Dnm1|Agpat3|Dgkz|Rapgef3|Plcg1|Adcy1|Plcb4|Dgka|Adcy6|Akt2|Pip5k1c|Adcy2|Dgkd|Shc3|Pip5k1a|Plcb3|Ptpn11|Akt1|Fyn|Ralgds
112	Sulfur relay system	0.2162	0.5753	0.1343	-0.5043	-1.228	8	Mpst|Tst|Ctu2|Ctu1
113	Cell adhesion molecules (CAMs)	0.2321	0.612	0.1138	0.2812	1.132	65	Nlgn2|Nrxn2|Nlgn3|RT1-Bb|Nrxn3|Nfasc|Cd276|Pvr|Nrcam|Sdc3|Negr1|Nectin1|Sdc2|Glg1|Lrrc4b|Nrxn1|Cdh4|Lrrc4c|Vsir|Icoslg|Cd274|Icam1|Cntn1|RT1-T24-4|Itga8|RT1-T24-1|Ptprf|Ptprc|Cldn11|Vcam1|Nectin3
114	Malaria	0.2402	0.6247	0.1193	0.4377	1.196	13	Lrp1|Tlr2|Tgfb2|Ccl2|Sdc2|Myd88|Icam1
115	Inflammatory bowel disease (IBD)	0.242	0.6247	0.1188	0.392	1.192	19	RT1-Bb|Tlr2|Tgfb2|Maf|Jun|Smad2
116	Glycerolipid metabolism	0.2432	0.6247	0.1321	-0.3091	-1.142	38	Plpp1|Akr1b1|Akr1a1|Lclat1|Gla|Plpp4|Agpat4|Aldh1b1|Dgat2|Pnpla3|Agpat5
117	Glucagon signaling pathway	0.2551	0.636	0.1093	0.2879	1.127	59	Crebbp|Slc2a1|Camk2b|Ppp3cc|Cpt1c|Foxo1|Plcb4|Akt2|Acaca|Adcy2|Gys1|Plcb3|Akt1|Itpr2|Sik1|Phkg2|Cpt1b|Gnaq
118	Cardiac muscle contraction	0.2552	0.636	0.1294	-0.286	-1.134	47	Cox7a2l|Uqcrh|Cyc1|Atp1b3|Uqcrc2|Cacna2d1|Cox7a2l2|Cox6c|mt-Co2|Cox6b1|mt-Co1|Cox5a|Cox7c|mt-Co3|Cacng8|Uqcrc1|Cox6a1|Cox4i1|Cox5b|Uqcrb|Uqcr10|Cox7b|mt-Cytb|Ryr2|Tpm3|Cacna2d3
119	Retinol metabolism	0.2557	0.636	0.1221	-0.4779	-1.164	8	Ugt1a8
120	Phosphonate and phosphinate metabolism	0.2561	0.636	0.1204	-0.5461	-1.204	6	Pcyt1a|Cept1|Selenoi
121	Ascorbate and aldarate metabolism	0.2642	0.6455	0.1183	-0.5405	-1.192	6	Ugt1a8|Aldh1b1
122	Sulfur metabolism	0.2643	0.6455	0.121	-0.5116	-1.178	7	Mpst|Bpnt1|Tst|Impad1
123	Pancreatic secretion	0.2724	0.66	0.108	0.3099	1.137	43	Tpcn2|Adcy1|Plcb4|Adcy6|Adcy2|Atp1b2|Slc4a4|Atp1a1|Plcb3|Itpr2|Slc12a2|Gnaq|Atp1a3|Atp1b1|Kcnma1|Atp2a2|Adcy8|Atp2b1|Atp2b2|Adcy5|Prkca
124	Glycosaminoglycan biosynthesis - heparan sulfate / heparin	0.2767	0.665	0.111	0.4323	1.155	12	Ndst2|Ndst1|Hs6st1|Extl3
125	Synaptic vesicle cycle	0.2849	0.6712	0.1051	0.3067	1.126	43	Dnm1|Cacna1a|Atp6v0a1|Slc6a1|Cacna1b|Slc1a3|Unc13b|Syt1|Unc13a|Stxbp1|Ap2a1|Stx1b|Rims1|Ap2s1
126	Adherens junction	0.2882	0.6712	0.1017	0.2831	1.104	58	Crebbp|Igf1r|Tcf7l1|Ctnnd1|Wasf1|Nlk|Actn4|Fgfr1|Wasf3|Rac2|Tcf7l2|Smad2|Fyn|Ctnna1|Erbb2|Wasf2|Nectin1|Ssx2ip|Acp1|Sorbs1|Afdn
127	TNF signaling pathway	0.2891	0.6712	0.101	0.2675	1.09	72	Map2k7|Fadd|Pik3r2|Dab2ip|Map3k5|Tab2|Akt2|Cxcl10|Atf6b|Cebpb|Ikbkb|Map2k4|Jun|Akt1|Mapk11|Tnfrsf1b|Pik3r1|Map3k14|Nfkb1|Ccl2|Creb3l2|Atf2|Birc2|Tnfaip3
128	Cocaine addiction	0.2899	0.6712	0.1143	-0.3313	-1.118	24	Maoa|Gnai3|Grin3a|Prkacb|Creb5|Creb3l1|Gnai2
129	Aldosterone-regulated sodium reabsorption	0.2906	0.6712	0.1071	0.364	1.119	20	Pik3r2|Atp1b2|Atp1a1|Nedd4l|Pik3r1|Atp1a3|Atp1b1|Sgk1|Pdpk1
130	Hepatitis B	0.2997	0.6832	0.09436	0.2437	1.08	111	Crebbp|Map2k7|Fadd|Pik3r2|Stat5a|Irf3|E2f2|Elk1|Irak1|Map3k1|Tlr2|Cdkn1a|Tgfb2|Tab2|Akt2|Atf6b|Ikbkb|Map2k4|Jun|Ccna2|Tp53|Stat5b|Akt1|Smad2
131	Insulin resistance	0.3003	0.6832	0.09788	0.264	1.084	73	Slc2a1|Pik3r2|Prkce|Slc27a4|Rps6kb2|Foxo1|Irs2|Akt2|Gys1|Ikbkb|Srebf1|Gfpt1|Ptpn11|Akt1|Slc27a3|Ptpa|Prkcd|Rps6ka2|Cpt1b|Pik3r1|Ppp1r3d|Nfkb1|Creb3l2|Pdpk1
132	Neurotrophin signaling pathway	0.3035	0.6851	0.09656	0.2518	1.068	90	Map2k7|Foxo3|Rapgef1|Camk2b|Pik3r2|Map3k3|Irak1|Map3k1|Plcg1|Map3k5|Akt2|LOC100912585|Psen1|Ikbkb|Shc3|Map2k5|Prdm4|Jun|Tp53|Ptpn11|Akt1|Mapk11|Prkcd|Rps6ka2
133	Endocrine and other factor-regulated calcium reabsorption	0.3069	0.6875	0.101	0.3213	1.105	31	Dnm1|Plcb4|Adcy6|Atp1b2|Atp1a1|Plcb3|Ap2a1|Ap2s1|Gnaq|Atp1a3|Atp1b1|Atp2b1|Slc8a1|Ap2m1|Dnm3|Prkca
134	Base excision repair	0.3121	0.6927	0.104	0.3566	1.117	23	Polb|Lig3|Xrcc1|Mutyh|Parp3|Parp2|Pole2|Parp1
135	Glycosphingolipid biosynthesis - ganglio series	0.3138	0.6927	0.1088	-0.412	-1.141	12	St6galnac6|B3galt4|Hexb
136	Glycerophospholipid metabolism	0.3187	0.6942	0.09466	0.269	1.072	63	Pla2g4b|Chkb|Pnpla6|Agpat3|Lcat|Pnpla7|Mboat1|Dgkz|Taz|Pcyt2|Dgka
137	Proteoglycans in cancer	0.3225	0.6942	0.08916	0.2333	1.052	127	Arhgef1|Ctsl|Camk2b|Pik3r2|Igf1r|Rps6kb2|Elk1|Pxn|Ppp1r12c|Plcg1|Tlr2|Ppp1r12b|Cdkn1a|Tgfb2|Timp3|Flnb|Akt2|Fgfr1|Ptch1|Flna|Vav2|Ptk2|Ank1|Tfap4|Tp53|Ptpn11|Akt1|Smad2|Itpr2
138	cAMP signaling pathway	0.3228	0.6942	0.09026	0.2404	1.063	109	Lipe|Gabbr1|Crebbp|Camk2b|Pik3r2|Cacna1d|Rapgef3|Adcy1|Hhip|Adcy6|Akt2|Hcn4|Adcyap1r1|Ptch1|Adora1|Adcy2|Vav2|Atp1b2|Sox9|Cacna1c|Rac2|Atp1a1|Jun|Gria3|Akt1|Acox3|Pde4a|Gli3|Orai1
139	Progesterone-mediated oocyte maturation	0.3238	0.6942	0.09344	0.267	1.067	64	Pik3r2|Igf1r|Adcy1|Stk10|Anapc13|Adcy6|Akt2|Anapc4|Adcy2|Anapc7|Cpeb3|Cdc25b|Ccna2|Anapc2|Mad2l2|Cdc25c|Akt1|Cdk1|Mapk11|Rps6ka2|Fzr1|Pik3r1
140	Glycosaminoglycan degradation	0.3352	0.7135	0.09788	0.4255	1.099	10	Idua|Galns|LOC100909505|Naglu|Hyal2|Arsb
141	Mitophagy - animal	0.3471	0.7211	0.1119	-0.2553	-1.063	57	Nbr1|Nras|Tbc1d15|Rras2|Mitf|Bnip3|Pink1|Fis1
142	Folate biosynthesis	0.3488	0.7211	0.1028	-0.4761	-1.097	7	Akr1b1|Mocs1|Spr
143	Nucleotide excision repair	0.3488	0.7211	0.1055	-0.2899	-1.061	34	Cetn2|Cdk7|Pold2|Pole|Rpa1|Lig1|Rad23b|Pole4|Ccnh|Rfc1
144	Focal adhesion	0.3489	0.7211	0.08504	0.2335	1.046	122	Rapgef1|Pik3r2|Tnc|Igf1r|Lama5|Vwf|Elk1|Pak7|Pxn|Ppp1r12c|Ppp1r12b|Actn4|Col1a2|Flnb|Akt2|Col9a3|Flna|Col4a1|Vav2|Ptk2|Lamc1|Shc3|Lama4|Rac2|Jun|Tln1|Akt1|Lamb2|Fyn|Col9a1|Erbb2|Pak4|Col4a2|Reln|Zyx|Myl12a|Pik3r1
145	Galactose metabolism	0.3527	0.7211	0.1032	-0.3592	-1.087	16	Akr1b1|Ugp2|Gla
146	Apelin signaling pathway	0.356	0.7211	0.08731	0.2488	1.046	87	Lipe|Hdac5|Slc8a3|Prkce|Rps6kb2|Ryr3|Gnb5|Adcy1|Slc8a2|Plcb4|Adcy6|Akt2|Adcy2|Gng3|Mef2d|Pik3r4|Notch3|Plcb3|Nrf1|Akt1|Smad2|Itpr2
147	Chagas disease (American trypanosomiasis)	0.3614	0.7211	0.08629	0.2618	1.057	66	Fadd|Pik3r2|Irak1|Gnao1|Adcy1|Tlr2|Plcb4|Tgfb2|Akt2|Ppp2r2b|Ikbkb|Map2k4|Jun|Plcb3|Akt1|Smad2|Mapk11|Pik3r1|Gnaq|Nfkb1|Ccl2
148	Axon guidance	0.3629	0.7211	0.0829	0.2305	1.034	124	Plxnb3|Plxna3|Plxnb1|Sema5b|Sema6b|Camk2b|Pik3r2|Ppp3cc|Sema4b|Pak7|Sema6c|Plcg1|Plxna1|Plxnb2|Ntn1|Sema4c|Ptch1|Srgap1|Ptk2|Bmpr2|Enah|Sema6d|Rac2|Limk1|Ephb3
149	Hippo signaling pathway -multiple species	0.3643	0.7211	0.09255	0.3588	1.058	17	Tead1|Fat4|Dchs1|Lats2|Rassf2|Limd1|Nf2|Pak1|Wwc1
150	Mismatch repair	0.3656	0.7211	0.101	-0.3551	-1.075	16	Pold2|Msh6|Rpa1|Lig1|Rfc1|Mlh3|Rpa3
151	Oocyte meiosis	0.3662	0.7211	0.08529	0.2495	1.037	78	Camk2b|Ppp3cc|Igf1r|Ppp2r5b|Btrc|Adcy1|Ywhag|Anapc13|Fbxw11|Adcy6|Anapc4|Pttg1|Adcy2|Anapc7|Cpeb3|Anapc2|Mad2l2|Espl1|Cdc25c|Itpr2|Cdk1|Rps6ka2|Ppp2r5e
152	Riboflavin metabolism	0.3678	0.7211	0.09592	-0.5262	-1.095	5	Blvrb
153	Wnt signaling pathway	0.3721	0.7247	0.08504	0.2445	1.038	91	Dvl1|Crebbp|Senp2|Camk2b|Ppp3cc|Tcf7l1|Btrc|Nlk|Plcb4|Fbxw11|Psen1|Chd8|Rac2|Tcf7l2|Jun|Plcb3|Tp53|Prickle2|Ctnnbip1|Apc2|Lgr5|Dvl2|Sfrp1|Ctbp1|Dvl3|Prickle1
154	Complement and coagulation cascades	0.3846	0.737	0.09754	-0.3368	-1.054	18	Plat|F3|Clu
155	Pathways in cancer	0.386	0.737	0.07493	0.2073	1.026	300	Plekhg5|Arhgef1|Dvl1|Crebbp|Slc2a1|Arnt|Camk2b|Il3ra|Gstm1|Fadd|Pik3r2|Igf1r|Stat5a|Notch1|Lama5|Rps6kb2|E2f2|Zbtb17|Elk1|Tcf7l1|Gnb5|Sufu|Dapk1|Plcg1|Adcy1|Hhip|Foxo1|Rxrb|Cdkn1a|Dapk3|Plcb4|Bcr|Tgfb2|Sp1|Adcy6|Akt2|Fgfr1|Ptch1|Dll3|Col4a1|Epas1|Jag2|Adcy2|Gadd45g|Pim1|Gadd45b|Ikbkb|Ptk2|Lamc1|Cks1b|Gng3|Lama4|Txnrd1|Rac2|Tcf7l2|Notch3|Eml4|Jun|Gsta6|Plcb3|Tp53|Stat5b|Akt1|Smad2|Lamb2
156	Endocytosis	0.3874	0.737	0.1188	-0.197	-1.017	199	Sh3glb1|Capza2|Vps35|Cdc42|Kif5b|Vps45|Tsg101|Arpc5l|Rhoa|Snx3|Nedd4|LOC100910792|Arpc4|Smap1|Gbf1|Smurf2|Vps36|Hspa8|Ehd3|Chmp5|Snx32|Dab2|Zfyve27|Ap2a2|Arrb1|Traf6|Sh3kbp1|Arf1|Snx2|Arpc5|Snx5|Arpc1a|Chmp3|Washc5|Cyth2|Iqsec1|Tfrc|Grk3|Pard3|Sh3gl3|Vps26a|Chmp2a|Washc3|Stam|Arpc1b|Arf5|RGD1566265|Itch|Ap2b1|Prkcz|Rab5al1|Rab11fip2|Washc1|Chmp7|Cbl|Rab35|Chmp1a|Capza1|Rab11fip5
157	Collecting duct acid secretion	0.3883	0.737	0.09788	-0.3645	-1.064	14	Atp6v1a|Atp6v0e2|Atp6v0e1|Atp6v0c|Atp6v0d1
158	Renin secretion	0.396	0.7469	0.08679	0.2999	1.037	33	Ppp3cc|Cacna1d|Plcb4|Adcy6|Adcyap1r1|Adora1|Cacna1c|Plcb3|Itpr2|Orai1|Gnaq|Pde1b|Kcnma1|Ppp3cb|Pde3b
159	Proximal tubule bicarbonate reclamation	0.3996	0.7489	0.09405	-0.3858	-1.069	12	Mdh1|Glud1|Atp1b3|Gls
160	Nicotinate and nicotinamide metabolism	0.4044	0.7531	0.08554	0.3564	1.028	15	Nt5c3b|Nt5e|Aspdh|Nmnat2
161	Acute myeloid leukemia	0.4078	0.7549	0.08153	0.2714	1.032	51	Per2|Pik3r2|Stat5a|Rps6kb2|Tcf7l1|Akt2|Pim1|Ikbkb|Tcf7l2|Cd14|Stat5b|Akt1|Csf1r|Pik3r1|Nfkb1|Pml|Runx1|Hras|Eif4ebp1|Braf|Map2k2|Mtor|Ppard|Raf1|Sos1|Chuk|Tcf7|Ccnd1|Runx1t1
162	Platelet activation	0.4118	0.7574	0.0802	0.249	1.01	69	Arhgef1|Pla2g4b|Pik3r2|Vwf|Adcy1|P2ry1|Col1a2|Plcb4|Adcy6|Akt2|Stim1|Adcy2|Plcb3|Tln1|Akt1|Itpr2|Fyn|Mapk11|Orai1|Myl12a|Pik3r1|Gnaq
163	Fat digestion and absorption	0.4226	0.7683	0.09082	-0.3811	-1.056	12	Plpp1|Scarb1|Dgat2|Acat2
164	Rheumatoid arthritis	0.4252	0.7683	0.0829	0.293	1.013	33	Ctsl|Atp6v0a1|RT1-Bb|Tlr2|Tgfb2
165	Aminoacyl-tRNA biosynthesis	0.4254	0.7683	0.09405	-0.2733	-1.023	39	Nars2|Gars|Ears2|Rars1|Gatc|Wars1|Dars|Sepsecs|Sars2|Aars2|Qrsl1|Hars1|Eprs|Hars2
166	Histidine metabolism	0.4407	0.784	0.08809	-0.4207	-1.025	8	Maoa|Aldh1b1|Carnmt1
167	Peroxisome	0.4426	0.784	0.09592	-0.2397	-1.006	59	Prdx1|Far1|Mpv17l2|Acsl4|Prdx5|LOC102548286|Idh1|Acsl1|Pex11b|Nudt12|Hacl1|Sod1|Scp2|Ech1|Acsl5|Acot8|Amacr|Pex7|Mvk|Pex2|Crot
168	Endometrial cancer	0.445	0.784	0.07727	0.2655	1.003	49	Foxo3|Pik3r2|Elk1|Tcf7l1|Cdkn1a|Akt2|Gadd45g|Gadd45b|Tcf7l2|Tp53|Akt1|Ctnna1|Erbb2|Apc2|Pik3r1
169	Vascular smooth muscle contraction	0.4512	0.784	0.07727	0.2596	0.9984	54	Arhgef1|Pla2g4b|Prkce|Cacna1d|Ppp1r12c|Adcy1|Ppp1r12b|Plcb4|Adcy6|Adcy2|Cacna1c|Plcb3|Itpr2
170	RNA polymerase	0.4529	0.784	0.09082	-0.2958	-1.01	27	Polr2c|Polr2j|LOC100912534|Polr2b|Polr2k|Polr2g
171	Chronic myeloid leukemia	0.4538	0.784	0.07418	0.2481	1.002	66	Pik3r2|Stat5a|E2f2|Cdkn1a|Bcr|Tgfb2|Akt2|Gadd45g|Gadd45b|Ikbkb|Shc3|Tp53|Stat5b|Ptpn11|Akt1|Pik3r1|Ctbp1|Nfkb1|Gadd45a|Abl1|Runx1|Hras|Braf|Rb1|Bak1|Mdm2|Map2k2|Bcl2l1|Raf1|Sos1|E2f3|Chuk
172	Allograft rejection	0.4566	0.784	0.07977	0.3538	1.002	14	RT1-Bb|RT1-T24-4|RT1-T24-1|RT1-CE3|Fas|RT1-Db1|RT1-A2|RT1-N2
173	Autoimmune thyroid disease	0.4566	0.784	0.07977	0.3538	1.002	14	RT1-Bb|RT1-T24-4|RT1-T24-1|RT1-CE3|Fas|RT1-Db1|RT1-A2|RT1-N2
174	Biosynthesis of unsaturated fatty acids	0.4586	0.784	0.08705	-0.3044	-1.004	22	Elovl4|Acot7|Elovl7|Elovl5
175	Mineral absorption	0.4604	0.784	0.08042	0.3242	0.9966	20	Slc11a2|LOC108348101|Trpm7|Atp1b2|Mt2A|Atp1a1|Hmox2|Atp1a3|Atp1b1|Slc26a6|Atp2b1|Slc8a1
176	Arginine and proline metabolism	0.4691	0.7933	0.08603	-0.2967	-1.009	25	Amd1|Gatm|Maoa
177	Primary bile acid biosynthesis	0.4712	0.7933	0.08198	-0.4699	-0.9781	5	Scp2|Acot8|Amacr
178	Prolactin signaling pathway	0.4767	0.7977	0.07589	0.2684	0.9852	43	Foxo3|Pik3r2|Stat5a|Socs2|Akt2|Shc3|Stat5b|Akt1|Mapk11|Pik3r1|Nfkb1|Socs7|Jak2|Hras|Map2k2|Mapk8|Raf1|Sos1
179	Hedgehog signaling pathway	0.4831	0.7977	0.07748	0.2874	0.9817	32	Spop|Btrc|Sufu|Hhip|Fbxw11|Ptch1|Gpr161|Cdon|Gli3|Smurf1
180	Pancreatic cancer	0.4883	0.7977	0.07131	0.2463	0.9805	62	Pik3r2|Rps6kb2|E2f2|Cdkn1a|Tgfb2|Akt2|Gadd45g|Gadd45b|Ikbkb|Rac2|Tp53|Akt1|Smad2|Ralgds|Erbb2|Pik3r1|Nfkb1|Gadd45a
181	Apoptosis - multiple species	0.4895	0.7977	0.0829	-0.291	-0.9819	24	LOC100363502|Casp3|Becn1|Bax|Mapk9|Xiap|Bok|Bid|Birc3
182	Arachidonic acid metabolism	0.4915	0.7977	0.08313	-0.3643	-0.9726	11	Ptges3|Plaat3|Ptges2|Cyp2j4|Pla2g6
183	Melanoma	0.4919	0.7977	0.07474	0.2723	0.9841	40	Pik3r2|Igf1r|E2f2|Cdkn1a|Akt2|Fgfr1|Gadd45g|Gadd45b|Tp53|Akt1
184	Alanine, aspartate and glutamate metabolism	0.4926	0.7977	0.08313	-0.2966	-0.9781	22	Asns|Glud1|Aldh5a1|Gls|Adss|Gfpt2
185	Graft-versus-host disease	0.5009	0.8026	0.07418	0.3354	0.9673	15	RT1-Bb|RT1-T24-4|RT1-T24-1|RT1-CE3|Fas|RT1-Db1|RT1-A2|RT1-N2
186	Circadian rhythm	0.501	0.8026	0.07707	0.3143	0.9846	23	Per2|Nr1d1|Per3|Btrc|Fbxw11
187	Epstein-Barr virus infection	0.5069	0.8078	0.06494	0.2134	0.9714	137	Rbpjl|Usp7|Map2k7|Psmd3|Fadd|Pik3r2|Ncor2|Irf3|E2f2|RT1-Bb|Irak1|Tlr2|Cdkn1a|Tab2|Akt2|Cxcl10|Snw1|Gadd45g|Gadd45b|Ikbkb|Map2k4|Jun|Ccna2|Tp53|Akt1
188	Adrenergic signaling in cardiomyocytes	0.515	0.8133	0.06815	0.2327	0.977	85	Camk2b|Ppp2r5b|Cacna1d|Rapgef3|Adcy1|Plcb4|Adcy6|Scn1b|Akt2|Tpm4|Ppp2r2b|Adcy2|Atf6b|Atp1b2|Cacna2d2|Cacna1c|Atp1a1|Cacnb2|Plcb3|Akt1|Mapk11|Ppp2r5e|Gnaq|Atp1a3|Atp1b1|Tpm1|Creb3l2|Atf2|Cacnb4
189	TGF-beta signaling pathway	0.519	0.8133	0.08629	-0.239	-0.9757	53	Id1|Id4|Rhoa|Bmp4|Ppp2cb|Cul1|Skp1|Smurf2|Acvr2b|Tgif1|LOC103691556
190	Fructose and mannose metabolism	0.5197	0.8133	0.07892	-0.2902	-0.9715	23	Sord|Akr1b1|Tpi1|Gmds|Pfkm|Mpi|LOC100911725|Pfkp|Pfkfb3|Aldoc|Gmppa|Pmm2
191	Other glycan degradation	0.5213	0.8133	0.07289	0.337	0.9549	14	Engase|Man2c1|Neu1|Man2b1|Gba2|Gba|Aga
192	Adipocytokine signaling pathway	0.5273	0.8185	0.06995	0.2549	0.9504	47	Slc2a1|Cpt1c|Acsl6|Rxrb|Irs2|Acsbg1|Akt2|Stk11|Ikbkb|Ptpn11|Akt1|Tnfrsf1b|Cpt1b|Nfkbie|Nfkb1
193	Amino sugar and nucleotide sugar metabolism	0.5347	0.8197	0.08153	-0.2626	-0.9674	36	Cmas|Ugp2|Gpi|Pgm3|Gmds|Hexb|Nans|Gnpnat1|Gfpt2
194	Steroid biosynthesis	0.5347	0.8197	0.07236	0.3446	0.9419	13	Lss|Tm7sf2|Dhcr24
195	Renal cell carcinoma	0.5364	0.8197	0.08578	-0.2305	-0.9602	57	LOC100910732|Nras|Pak3|Egln3|Cdc42|Rap1a|Sos2|Eloc|Vhl|Flcn|Elob
196	Glycosphingolipid biosynthesis - globo and isoglobo series	0.5405	0.8218	0.072	0.3692	0.9186	9	St3gal1|Naga
197	Viral carcinogenesis	0.548	0.8231	0.06171	0.2104	0.9498	132	Rbpjl|Ubr4|Usp7|Crebbp|Hdac5|Pik3r2|Kat2a|Stat5a|Irf3|Polb|Vac14|Pxn|Scrib|Actn4|Cdkn1a|Ywhag|Hdac9|Hdac7|Snw1|Atf6b
198	Thiamine metabolism	0.549	0.8231	0.07326	0.432	0.9282	6	Thtpa|Acp1|Ntpcr|LOC100911034
199	Ubiquinone and other terpenoid-quinone biosynthesis	0.5497	0.8231	0.07707	-0.395	-0.9099	7	Coq3|Coq2
200	Kaposi's sarcoma-associated herpesvirus infection	0.5554	0.8275	0.06144	0.2129	0.9474	115	Crebbp|Map2k7|Fadd|Pik3r2|Ppp3cc|Irf3|E2f2|Zfp36|Gnb5|Plcg1|Cdkn1a|Akt2|Ikbkb|Prex1|Gng3|Map2k4|Atg14|Jun|Tp53|Akt1|Itpr2
201	Fc gamma R-mediated phagocytosis	0.5683	0.8392	0.06407	0.2358	0.9401	63	Pik3r2|Prkce|Rps6kb2|Wasf1|Plcg1|Bin1|Akt2|Wasf3|Pip5k1c|Vav2|Asap2|Rac2|Limk1|Pip5k1a|Asap1|Akt1|Prkcd|Arpc2|Wasf2|Pik3r1
202	Tuberculosis	0.5688	0.8392	0.06322	0.2249	0.9424	84	Crebbp|Camk2b|Fadd|Ppp3cc|Rfx5|Atp6v0a1|RT1-Bb|Irak1|Tlr2|Tgfb2|Akt2|Cebpb|Fcgr3a|Cd14|Akt1|Ctsd|Mapk11|Ksr1
203	PI3K-Akt signaling pathway	0.5854	0.8587	0.05785	0.2007	0.9436	181	Ghr|Tsc2|Foxo3|Il3ra|Pik3r2|Tnc|Igf1r|Lama5|Rps6kb2|Vwf|Ppp2r5b|Gnb5|Nr4a1|Tlr2|Cdkn1a|Col1a2|Ywhag|Akt2|Fgfr1|Col9a3|Stk11|Ppp2r2b|Col4a1|Atf6b|Gys1|Ikbkb|Ptk2|Lamc1|Gng3|Lama4
204	Serotonergic synapse	0.5878	0.8587	0.06538	0.2487	0.916	44	Pla2g4b|Cacna1a|Cacna1b|Cacna1d|Rapgef3|Gnb5|Gnao1|Plcb4|Cacna1c|Gng3|Plcb3|Itpr2
205	Salmonella infection	0.5935	0.8589	0.0783	-0.2271	-0.9339	54	Cdc42|Arpc5l|Dync2h1|Ifngr1|Arpc4|Ifngr2|Actg1|Arpc5|Arpc1a|LOC100909840|Arpc1b|Rock2|Dync1i2|Mapk9|Plekhm2|Pkn2|Dync1li2|Mapk1|Actb
206	Morphine addiction	0.5983	0.8589	0.06266	0.2351	0.902	53	Gabbr1|Cacna1a|Cacna1b|Gnb5|Gnao1|Adcy1|Adcy6|Adora1|Adcy2|Gng3|Gabra2|Pde4a|Grk6|Pde7a|Grk5|Pde10a|Pde1b|Grk4|Pde3b|Adcy8|Gabbr2|Adcy5|Prkca|Gng8
207	Dilated cardiomyopathy	0.6004	0.8589	0.06436	0.2461	0.9064	44	Cacna1d|Adcy1|Tgfb2|Adcy6|Tpm4|Adcy2|Cacna2d2|Cacna1c|Cacnb2|Dag1|Tpm1|Cacnb4|Atp2a2|Adcy8|Slc8a1|Adcy5|Emd
208	alpha-Linolenic acid metabolism	0.6008	0.8589	0.06768	0.3723	0.8874	8	Pla2g4b|Acox3|Fads2
209	2-Oxocarboxylic acid metabolism	0.6095	0.8589	0.07307	-0.3073	-0.8968	14	Idh1|Idh3a|Aco1
210	Insulin signaling pathway	0.6098	0.8589	0.05935	0.2176	0.9299	94	Lipe|Tsc2|Rapgef1|Pik3r2|Rps6kb2|Elk1|Fasn|Foxo1|Socs2|Irs2|Akt2|Acaca|Gys1|Ikbkb|Srebf1|Shc3|Mknk2|Cblb|Akt1|Prkar2b|Phkg2|Hk2|Rptor|Pik3r1|Eif4e|Ppp1r3d|Rheb|Sorbs1|Pdpk1|Hk1|Eif4e2|Pde3b|Hras|Inppl1|Eif4ebp1|Braf|Map2k2|Prkaa2|Mtor
211	Prion diseases	0.6108	0.8589	0.07062	-0.269	-0.9007	23	Hspa5|Prkacb|Stip1|Map2k1|Sod1|Bax|C1qc|Ncam2|Prnp|Mapk1
212	Cell cycle	0.6159	0.8589	0.05835	0.2159	0.9294	97	Crebbp|E2f2|Zbtb17|E2f4|Orc2|Mcm4|Cdkn1a|Ywhag|Anapc13|Tgfb2|Anapc4|Pttg1|Gadd45g|Anapc7|Gadd45b|Cdc25b|Ccna2|Anapc2|Mad2l2|Espl1|Tp53|Cdc25c|Smad2|Cdk1
213	PPAR signaling pathway	0.618	0.8589	0.06322	0.2534	0.8962	36	Slc27a4|Cpt1c|Acsl6|Rxrb|Acsbg1|Acox3|Scd|Plin2|Fads2|Cpt1b|Sorbs1|Pdpk1
214	Apoptosis	0.6186	0.8589	0.05922	0.2163	0.9174	90	Ctsl|Il3ra|Fadd|Pik3r2|Dab2ip|Sptan1|Map3k5|Akt2|Gadd45g|Gadd45b|Ikbkb|Parp3|Parp2|Parp1|Jun|Ptpn13|Lmnb1|Ern1|Tp53|Akt1|Itpr2|Ctsd|Aifm1|Pik3r1|Casp12|Map3k14|Nfkb1|Gadd45a|Pdpk1|Birc2
215	MicroRNAs in cancer	0.6197	0.8589	0.05701	0.2111	0.924	103	Crebbp|Dicer1|Tnc|Notch1|Prkce|E2f2|Plcg1|Cdkn1a|Irs2|Tgfb2|Reck|Timp3|LOC100912585|Pim1|Ikbkb|Bmpr2|Dnmt3a|Cdc25b|Notch3|Tp53|Cdc25c|Notch2|Erbb2|Pak4|Apc2|Rptor|Erbb3|Nfkb1|Tpm1|Ccne2|Abcc1|Abl1
216	Amyotrophic lateral sclerosis (ALS)	0.6317	0.8715	0.07271	-0.248	-0.9071	35	LOC100363502|Derl1|Ccs|Casp3|Daxx|Sod1|Bax|Gria1|Rab5al1|Bad|Map2k6|Bid|Tomm40l|Cat|Nefm
217	Pertussis	0.6376	0.8756	0.07236	-0.2407	-0.9111	41	Gnai3|Rhoa|Itgb1|Cfl2|Casp3|Traf6|Calm1|Gnai2|C1qc|Mapk9|Cfl1|Mapk1|Itga5
218	Arginine biosynthesis	0.6434	0.8795	0.0635	0.3256	0.8588	11	Arg2|Asl|Ass1|LOC497963
219	DNA replication	0.6547	0.8861	0.07113	-0.2608	-0.8903	27	Prim2|Pold2|Pole|Rpa1|Lig1|Pole4|Mcm6|Rfc1|Fen1
220	Leishmaniasis	0.6569	0.8861	0.0609	0.2515	0.8698	33	RT1-Bb|Elk1|Irak1|Tlr2|Tgfb2|Tab2|Fcgr3a|Jun|Mapk11
221	Linoleic acid metabolism	0.6593	0.8861	0.06524	0.4207	0.8527	5	Pla2g4b
222	Dopaminergic synapse	0.6601	0.8861	0.05571	0.2155	0.9085	86	Camk2b|Ppp3cc|Cacna1a|Cacna1b|Ppp2r5b|Kif5c|Cacna1d|Gnb5|Gnao1|Plcb4|Akt2|Gsk3a|Ppp2r2b|Atf6b|Cacna1c|Gng3|Plcb3|Gria3|Akt1|Itpr2
223	Gastric acid secretion	0.6655	0.8869	0.0591	0.2403	0.867	38	Camk2b|Adcy1|Plcb4|Adcy6|Adcy2|Atp1b2|Atp1a1|Plcb3|Itpr2|Gnaq|Atp1a3|Atp1b1
224	mRNA surveillance pathway	0.6695	0.8869	0.05606	0.221	0.8981	70	Pnn|Smg5|Pabpn1|Cstf2|Ppp2r5b|Cstf3|Acin1|Dazap1|Smg1|Ddx39b|Ppp2r2b|Msi1|Cpsf7|Sympk|Smg7|Hbs1l|Ppp2r5e|Pelo|Pym1|Nxf1
225	Pyrimidine metabolism	0.6696	0.8869	0.06978	-0.243	-0.8887	35	Tk1|Rrm2b|Dhodh|Nudt2|Dctpp1|Ctps1|Nme1|Nt5c3a|Ctps2|Dut
226	Autophagy - other	0.6749	0.8895	0.06961	-0.2565	-0.8758	27	Atg12|Wipi1|Ppp2cb|Atg4c|Becn1|Pik3c3|Atg7
227	T cell receptor signaling pathway	0.6795	0.8895	0.07289	-0.2143	-0.8986	60	LOC100910732|Nras|Pak3|Cdc42|Nfkbia|Rhoa|Sos2
228	Leukocyte transendothelial migration	0.6822	0.8895	0.07113	-0.2179	-0.896	54	Vcl|Cdc42|Rap1a|Gnai3|Rhoa|Itgb1|Arhgap5|Cxcl12|Ezr|Actg1
229	Thyroid hormone synthesis	0.6835	0.8895	0.05859	0.2401	0.8635	39	Gsr|Adcy1|Plcb4|Adcy6|Adcy2|Atf6b|Atp1b2|Atp1a1|Plcb3|Itpr2|Gpx8|Gnaq|Atp1a3|Atp1b1|Creb3l2|Atf2
230	Rap1 signaling pathway	0.6894	0.8932	0.05206	0.2016	0.8956	116	Prkd2|Rap1gap|Rapgef1|Pik3r2|Igf1r|Rapgef3|Dock4|Ctnnd1|Gnao1|Plcg1|Adcy1|Magi3|P2ry1|Plcb4|Adcy6|Akt2|Cnr1|Fgfr1
231	Olfactory transduction	0.7134	0.9153	0.06421	-0.2562	-0.8448	22	Ncald|Gnal|Prkacb|Arrb1|Grk3|Calm1|Rgs2
232	Measles	0.7164	0.9153	0.05238	0.209	0.8757	84	Fadd|Eif2ak4|Pik3r2|Stat5a|Irf3|Irak1|Tlr2|Tab2|Akt2|Ikbkb|Jun|Adar|Cblb|Tp53|Stat5b|Akt1
233	Staphylococcus aureus infection	0.7172	0.9153	0.05737	0.2915	0.8259	14	RT1-Bb|Fcgr3a|Icam1|C1qb|C3|Itgal
234	mTOR signaling pathway	0.7222	0.9153	0.04999	0.2	0.8786	105	Ulk1|Tsc2|Dvl1|Pik3r2|Wdr24|Igf1r|Tti1|Strada|Rps6kb2
235	Bladder cancer	0.723	0.9153	0.05571	0.245	0.8226	27	E2f2|Dapk1|Cdkn1a|Dapk3|Tp53|Erbb2|Hras|Braf|Rb1|Mdm2|Map2k2|Raf1|E2f3|Ccnd1|Fgfr3|Egfr
236	Hematopoietic cell lineage	0.7249	0.9153	0.05713	0.2759	0.8135	17	Il3ra|RT1-Bb|Cd14|Csf1r|Csf2ra
237	Hepatitis C	0.7351	0.9226	0.07271	-0.1921	-0.8875	97	Eif3el1|Nras|Ywhaz|Nfkbia|LOC100363502|Sos2|Eif2s1|Scarb1|Ppp2cb|Ywhaq|Tlr3|Traf2|Jak1|Casp3|Traf6|Ppp2r2d|Cd81|Map2k1
238	Starch and sucrose metabolism	0.7377	0.9226	0.0628	-0.2867	-0.814	13	Ugp2|Gpi
239	Fatty acid metabolism	0.74	0.9226	0.05324	0.2214	0.8308	48	Mcat|Hacd2|Cpt1c|Acsl6|Fasn|Acadvl|Acsbg1|Hacd1|Acaca
240	Melanogenesis	0.7483	0.9282	0.05216	0.2184	0.8377	53	Dvl1|Crebbp|Camk2b|Tcf7l1|Gnao1|Adcy1|Plcb4|Adcy6|Adcy2|Tcf7l2|Plcb3
241	Signaling pathways regulating pluripotency of stem cells	0.7506	0.9282	0.06961	-0.2013	-0.8867	76	Id1|Nras|Fzd3|Pcgf6|Pcgf5|Id4|Bmp4|Jak1|Acvr2b|Axin2|LOC103691556|Fzd10|Map2k1|Id3|Sox2
242	Thyroid cancer	0.7592	0.9321	0.05446	0.2411	0.795	26	Tcf7l1|Rxrb|Cdkn1a|Gadd45g|Gadd45b|Tcf7l2|Tp53
243	Toxoplasmosis	0.7601	0.9321	0.05019	0.213	0.8483	62	Ldlr|Lama5|RT1-Bb|Irak1|Gnao1|Tlr2|Tgfb2|Tab2|Akt2|Ikbkb|Lamc1|Lama4|Akt1|Lamb2|Mapk11
244	Cytokine-cytokine receptor interaction	0.7695	0.9398	0.05009	0.212	0.8222	55	Ghr|Il3ra|Cxcl9|Relt|Tgfb2|Cxcl10|Bmpr2|Csf1r|Tnfrsf1b|Il15ra|Crlf2|Ccl2|Csf2ra|Cntf|Ifnar1|Acvr1b|Ifnar2|Tnfrsf11b|Inhbb|Tnfrsf12a
245	Viral myocarditis	0.778	0.9463	0.05248	0.2284	0.8004	35	Eif4g1|RT1-Bb|Eif4g3|Abl2|Rac2|Fyn
246	HIF-1 signaling pathway	0.7838	0.9495	0.06674	-0.1994	-0.8581	69	Egln3|Pdk1|Tf|Ifngr1|Eloc|Mknk1|LOC100911372|Vhl|Elob|Pdha1|Ifngr2|Ldha|Eno1|Pdhb|LOC108351137|Map2k1|Cul2|Tfrc|Hif1a
247	Primary immunodeficiency	0.791	0.9543	0.05368	0.3022	0.752	9	Rfx5|Orai1|Ciita|Ptprc|Ikbkg|Tap2
248	Estrogen signaling pathway	0.801	0.96	0.04841	0.2041	0.8322	72	Gabbr1|Pik3r2|Gnao1|Adcy1|Plcb4|Sp1|Adcy6|Akt2|Adcy2|Atf6b|Shc3|Jun|Plcb3|Akt1|Itpr2|Ctsd|Prkcd
249	RIG-I-like receptor signaling pathway	0.8047	0.96	0.05101	0.2168	0.7836	40	Tbkbp1|Fadd|Irf3|Map3k1|Cxcl10|Ikbkb
250	Mannose type O-glycan biosynthesis	0.8081	0.96	0.05847	-0.2428	-0.7655	19	Fktn|Pomk|Pomgnt1|B4gat1|Crppa|Pomgnt2
251	IL-17 signaling pathway	0.8101	0.96	0.06171	-0.208	-0.8179	46	Hsp90aa1|Nfkbia|Elavl1|Hsp90ab1|Traf2|Casp3|Traf6|Srsf1|Map3k7|Anapc5|Tab3|Hsp90b1|Mapk9
252	Inositol phosphate metabolism	0.8138	0.96	0.04831	0.2062	0.7909	53	Pik3c2b|Plcg1|Plcb4|Pip5k1c|Pip5k1a|Isyna1|Plcb3|Pip4k2b|Inpp5a|Plcd1|Itpk1|Mtm1|Pi4kb|Synj1|Pi4ka|Minpp1|Sacm1l|Inpp5k|Itpkb|Pip5k1b|Ocrl|Mtmr1|Inppl1
253	Long-term depression	0.8185	0.96	0.04949	0.213	0.7687	38	Pla2g4b|Igf1r|Cacna1a|Gnao1|Plcb4|Plcb3|Gria3|Itpr2
254	Nicotine addiction	0.8212	0.96	0.05143	0.2574	0.7469	16	Cacna1a|Cacna1b|Gria3|Gabra2|Gria2
255	Chemokine signaling pathway	0.8215	0.96	0.04389	0.1899	0.8331	104	Foxo3|Pik3r2|Cxcl9|Gnb5|Pxn|Adcy1|Plcb4|Adcy6|Akt2|Gsk3a|Cxcl10|Adcy2|Vav2|Ikbkb|Ptk2|Prex1|Gng3|Shc3|Rac2|Plcb3|Stat5b|Akt1
256	Glycosphingolipid biosynthesis - lacto and neolacto series	0.834	0.9708	0.05132	0.2732	0.7206	11	B4galt2|St3gal3|B3galt1|B4galt3|B3gnt2
257	One carbon pool by folate	0.8386	0.9715	0.05081	0.2633	0.7197	13	Mthfr|Shmt2
258	Pantothenate and CoA biosynthesis	0.844	0.9715	0.05653	-0.2722	-0.7068	10	Ppcs|Pank3|Bcat1|Pank2|Coasy|Dpyd|Pank1|Aasdhppt|Bcat2|Pank4
259	Fluid shear stress and atherosclerosis	0.8444	0.9715	0.04477	0.1934	0.8132	87	Arhgef2|Map2k7|Ctsl|Gstm1|Pik3r2|Map3k5|Akt2|LOC100912585|Ikbkb|Ptk2|Bmpr2|Map2k5|Rac2|Map2k4|Jun|Gsta6|Tp53|Akt1|Mapk11|Gstt2|Pik3r1|Nfkb1|Ccl2|Sdc2|Ass1
260	Long-term potentiation	0.8495	0.9736	0.04812	0.2057	0.7577	44	Crebbp|Camk2b|Ppp3cc|Rapgef3|Adcy1|Plcb4|Cacna1c|Plcb3|Itpr2|Rps6ka2|Gnaq|Gria2|Ppp3cb|Adcy8|Hras|Braf|Atf4|Prkca|Map2k2
261	Central carbon metabolism in cancer	0.8575	0.976	0.05922	-0.1949	-0.7728	47	Nras|Pdk1|Pdha1|Gls|Ldha|Pdhb|Map2k1|Hif1a|LOC100364062|Pten|Pfkm|Slc1a5|G6pd|Pfkp|Myc|Sirt3|Mapk1
262	Type I diabetes mellitus	0.8581	0.976	0.05536	-0.2207	-0.7092	20	Hspd1|RT1-Da
263	EGFR tyrosine kinase inhibitor resistance	0.8718	0.9879	0.04415	0.1955	0.7795	63	Foxo3|Pik3r2|Igf1r|Rps6kb2|Plcg1|Akt2|Nrg1|Shc3|Nf1|Akt1|Erbb2|Pik3r1|Eif4e|Erbb3|Eif4e2|Jak2|Hras|Eif4ebp1|Braf|Prkca|Map2k2|Mtor
264	Fatty acid degradation	0.8803	0.9884	0.05457	-0.204	-0.744	32	Acsl4|Acadsb|Acsl1|Aldh1b1|Hadhb|Acadl|Acat2|Acsl5|Adh5|Cpt1a|Hadh|Hadha|Acat1|Acsl3|Acaa1a|Acox1|Aldh3a2|Acaa2|Cpt2
265	N-Glycan biosynthesis	0.8883	0.9884	0.04632	0.2009	0.7347	42	Mgat5b|Dolk|Man2a2|Fut8|Man1c1|Stt3b|Dolpp1|Alg8|Alg12|B4galt2|Rpn2|Dpm1|Ganab|Mgat3
266	Purine metabolism	0.8885	0.9884	0.04267	0.1879	0.7763	76	Papss2|Nt5c3b|Ampd2|Nt5e|Pfas|Adcy1|Entpd5|Adsl|Adcy6|Rrm2|Ak3|Adcy2|Entpd4|Cant1|Entpd2|Pde4a
267	Tight junction	0.8885	0.9884	0.04199	0.1885	0.8057	94	Myh14|Arhgef2|Map2k7|Prkce|Tjap1|Cacna1d|Map3k1|Scrib|Actn4|Map3k5|Stk11|Ppp2r2b|Llgl1|Tjp2|Myh9|Jun
268	cGMP-PKG signaling pathway	0.8889	0.9884	0.0425	0.186	0.789	90	Slc8a3|Ppp3cc|Prkce|Cacna1d|Adcy1|Slc8a2|Irs2|Plcb4|Adcy6|Akt2|Adora1|Adcy2|Atf6b|Atp1b2|Cacna1c|Mef2d|Atp1a1|Plcb3|Akt1|Itpr2
269	Other types of O-glycan biosynthesis	0.9006	0.9976	0.04754	0.2185	0.6647	19	Colgalt1|Pomt2|B4galt2|St3gal3|Rfng|St6gal2|B4galt3
270	Amphetamine addiction	0.9068	0.9977	0.05606	-0.2005	-0.7409	38	Maoa|Ppp1ca|Grin3a|Prkacb|Creb5|Ppp1cb|Calm1|Gria1|Creb3l1|Gria4
271	Gap junction	0.9073	0.9977	0.05935	-0.1874	-0.7751	56	Nras|Gnai3|Tubb2b|Sos2|Prkacb|Tuba1b|Map2k1|Tubb4b|Gnai2|LOC100909441|Gucy1b1|Lpar1|Mapk1|Prkg2|Tubb6|Grm5|Pdgfc
272	Colorectal cancer	0.9111	0.9982	0.04191	0.1821	0.74	70	Pik3r2|Rps6kb2|Tcf7l1|Cdkn1a|Tgfb2|Akt2|Gadd45g|Gadd45b|Rac2|Tcf7l2|Jun|Tp53|Akt1|Smad2|Ralgds
273	Natural killer cell mediated cytotoxicity	0.9186	0.9989	0.04398	0.1932	0.7181	46	Pik3r2|Ppp3cc|Plcg1|Vav2|Shc3|Rac2|Fcgr3a|Ptpn11|Fyn|Pik3r1|Ppp3cb|Pak1|Ifnar1|Hras|Ptk2b|Braf|Icam1|Ifnar2|Prkca|Map2k2
274	Autophagy - animal	0.9241	0.9989	0.03856	0.1743	0.7708	109	Ulk1|Tsc2|Ctsl|Atg2a|Eif2ak4|Pik3r2|Igf1r|Rps6kb2|Dapk1|Dapk3|Irs2|Rubcn|Supt20h|Akt2|Stk11|Zfyve1|Pik3r4|Atg14|Atg4d|Ern1|Akt1|Ctsd|Atg9a|Prkcd|Wipi2|Rptor|Atg13|Pik3r1
275	Influenza A	0.9251	0.9989	0.06117	-0.1696	-0.7807	93	Nfkbia|LOC100363502|Kpna2|Nxt2|Ifngr1|Dnajc3|Eif2s1|Slc25a5|Tlr3|Jak1|RT1-Da|Ifngr2|Casp3|Actg1|Fdps
276	Bacterial invasion of epithelial cells	0.9262	0.9989	0.04115	0.1841	0.7359	64	Septin3|Pik3r2|Dnm1|Wasf1|Pxn|Rhog|Cd2ap|Ptk2|Shc3|Mad2l2|Ctnna1|Septin8|Arhgef26|Arpc2|Wasf2|Pik3r1
277	Glycosylphosphatidylinositol (GPI)-anchor biosynthesis	0.9296	0.9989	0.05195	-0.2094	-0.6604	19	Pign
278	Osteoclast differentiation	0.9353	0.9989	0.04017	0.1814	0.7364	68	Map2k7|Pik3r2|Ppp3cc|Tgfb2|Tab2|Akt2|Ikbkb|Fcgr3a|Jun|Akt1|Fyn|Mapk11|Csf1r|Pik3r1|Map3k14|Nfkb1
279	Glycosaminoglycan biosynthesis - chondroitin sulfate / dermatan sulfate	0.9376	0.9989	0.05195	-0.2053	-0.6215	16	Csgalnact1|B4galt7|Xylt2|Chst7|Chst12|Chsy1|Chpf|B3galt6|Chst15|Chst11|Chst3|Xylt1|Dse|Chpf2|Ust|Chsy3
280	Th17 cell differentiation	0.9408	0.9989	0.05629	-0.1772	-0.7235	53	Hsp90aa1|Nfkbia|Ifngr1|Hsp90ab1|Rara|Jak1|RT1-Da|Ifngr2
281	Prostate cancer	0.9513	0.9989	0.03992	0.1724	0.7004	70	Crebbp|Pik3r2|Igf1r|E2f2|Tcf7l1|Foxo1|Cdkn1a|Akt2|Fgfr1|Ikbkb|Tcf7l2|Tp53|Akt1
282	NOD-like receptor signaling pathway	0.953	0.9989	0.06025	-0.1633	-0.7586	99	Atg12|Vdac3|Hsp90aa1|Nfkbia|Rhoa|Dnm1l|Txn2|Hsp90ab1|Antxr2|Txn1|Tank|Traf2|Jak1|Traf6|Antxr1
283	p53 signaling pathway	0.9557	0.9989	0.05479	-0.1727	-0.6829	48	Ccng1|LOC100363502|Rrm2b|Atm|Casp3|Cop1|Sesn1|Bax|Siah1|Pten
284	Platinum drug resistance	0.9573	0.9989	0.04041	0.1798	0.6837	51	Gstm1|Fadd|Pik3r2|Cdkn1a|Map3k5|Rev3l|Akt2|Ercc1|Gsta6|Tp53|Akt1|Erbb2|Gstt2
285	B cell receptor signaling pathway	0.9588	0.9989	0.04259	0.1798	0.6598	43	Pik3r2|Ppp3cc|Akt2|Vav2|Ikbkb|Rac2|Jun|Akt1|Pik3r1|Nfkbie|Nfkb1
286	Vitamin digestion and absorption	0.9597	0.9989	0.05029	-0.2234	-0.559	9	Scarb1
287	Intestinal immune network for IgA production	0.9623	0.9989	0.04477	0.217	0.5724	11	RT1-Bb|Il15ra|Map3k14|Icoslg|Ltbr
288	beta-Alanine metabolism	0.9758	0.9989	0.04345	0.1917	0.5652	17	Smox|Mlycd|Aldh7a1|Gad1|Cndp2
289	Vasopressin-regulated water reabsorption	0.98	0.9989	0.04233	0.1741	0.6067	34	Aqp4|Dync1h1|Adcy6|Dync1i1|Dctn1|Stx4
290	Sphingolipid signaling pathway	0.9818	0.9989	0.03785	0.1617	0.6799	87	Sgms1|Pik3r2|Prkce|Ppp2r5b|Plcb4|Map3k5|Akt2|Nsmaf|Ppp2r2b|Adora1|S1pr5|Rac2|Plcb3|Tp53|Akt1|Fyn|Ctsd|Mapk11|Ppp2r5e|Pik3r1|Gnaq|Nfkb1|S1pr1|Pdpk1|Abcc1|Sgpp1
291	Hippo signaling pathway	0.9873	0.9989	0.05737	-0.1516	-0.6847	86	Id1|Ywhaz|Fzd3|Mob1a|Bmp4|Ppp1ca|Ppp2cb|Ywhaq|Axin2|Fzd10|Actg1|Ppp2r2d|Ppp1cb|Sox2|Pard3|Prkcz|Mob1b|Rassf1|Wnt7a|Myc|Fzd2|Lef1|Actb
292	Ras signaling pathway	0.9876	0.9989	0.03457	0.1581	0.7143	128	Pla2g4b|Syngap1|Rasa4|Pik3r2|Igf1r|Elk1|Gnb5|Pak7|Plcg1|Rasal2|Rgl2|Akt2|Fgfr1|Abl2|Ikbkb|Gng3|Shc3|Rac2|Ksr2|Ets2|Nf1|Ptpn11|Akt1|Ralgds|Ksr1|Pak4|Csf1r
293	Arrhythmogenic right ventricular cardiomyopathy (ARVC)	0.9892	0.9989	0.04157	0.16	0.5785	40	Tcf7l1|Cacna1d|Cacna2d2|Cacna1c|Tcf7l2|Cacnb2|Ctnna1|Gja1|Dag1|Cacnb4|Atp2a2|Slc8a1|Emd|Itga8|Cacng4|Itga3|Tcf7
294	Herpes simplex infection	0.9906	0.9989	0.06721	-0.1488	-0.7659	205	Znf761|Calr|Zfp189|Nfkbia|Zfp780b-ps1|LOC100363502|Zfp13|Zfp267|Alyref|Ifngr1|Ppp1ca|Eif2s1|Pdia3|Zfp251|Tlr3|Zfp709|Traf2|Eif2b5|Zfp90|Jak1|Srsf7|RT1-Da|Ifngr2|Casp3|Zfp111|Traf6|Daxx|Srsf1|LOC102549842|Ppp1cb|RGD1566386|Zfp418|Bax|Map3k7
295	Hypertrophic cardiomyopathy (HCM)	0.9928	0.9989	0.0414	0.1602	0.5763	39	Cacna1d|Tgfb2|Tpm4|Cacna2d2|Cacna1c|Cacnb2|Dag1|Tpm1|Cacnb4|Atp2a2|Slc8a1|Emd|Prkaa2|Itga8|Cacng4|Itga3
296	Cytosolic DNA-sensing pathway	0.9955	0.9989	0.05164	-0.1454	-0.5364	37	Nfkbia|LOC100912534|Polr2k|Trex1|Polr3d|Polr3f|Zbp1|Polr3c|Ripk1|Cgas
297	SNARE interactions in vesicular transport	0.9955	0.9989	0.05111	-0.1382	-0.4718	27	Vamp4|Vamp5|Stx17|Bnip1|Snap29|Stx5|Vamp3|Vamp7|Vti1a|Ykt6|Vti1b|Bet1l|Stx8|Stx11|Use1|Stx7|Sec22b|Stx2|Gosr2|Vamp1|Vamp2|Stx18|Bet1|Stx6|Stx1b|Stx4|Stx16
298	NF-kappa B signaling pathway	1	1	0.05446	-0.1463	-0.5795	50	Nfkbia|Eda2r|Cxcl12|Traf2|Atm|Traf6|Nfkb2|Map3k7|Tab3|Lyn|Xiap|Ripk1|Pias4|Csnk2a2|Birc3
